# Supplementary material for: Lighting-from-above prior in biological motion perception
Source: Sci Rep. 2018 Jan 24;8:1507. doi: 10.1038/s41598-018-19851-8 (PMC5784142; doi:10.1038/s41598-018-19851-8)
Supplement: Supplementary file 2 — Dataset 1 [file 41598_2018_19851_MOESM2_ESM.csv]

	participant	lightangle	walkdir	response	prevresp
1	1	90	AWAY	0	0
2	1	78.75	AWAY	1	0
3	1	67.5	AWAY	1	NA
4	1	56.25	AWAY	1	0
5	1	45	AWAY	1	0
6	1	33.75	AWAY	1	0
7	1	22.5	AWAY	1	0
8	1	11.25	AWAY	1	0
9	1	0	AWAY	1	0
10	1	-11.25	AWAY	1	0
11	1	-22.5	AWAY	1	0
12	1	-33.75	AWAY	0	0
13	1	-45	AWAY	0	0
14	1	-56.25	AWAY	0	0
15	1	-67.5	AWAY	0	0
16	1	-78.75	AWAY	0	0
17	1	-90	AWAY	0	0
18	1	-90	TOWARDS	0	0
19	1	-78.75	TOWARDS	0	1
20	1	-67.5	TOWARDS	1	1
21	1	-56.25	TOWARDS	0	1
22	1	-45	TOWARDS	0	1
23	1	-33.75	TOWARDS	0	1
24	1	-22.5	TOWARDS	0	1
25	1	-11.25	TOWARDS	1	1
26	1	0	TOWARDS	1	1
27	1	11.25	TOWARDS	1	1
28	1	22.5	TOWARDS	1	1
29	1	33.75	TOWARDS	1	1
30	1	45	TOWARDS	1	0
31	1	56.25	TOWARDS	1	1
32	1	67.5	TOWARDS	1	1
33	1	78.75	TOWARDS	1	1
34	1	90	TOWARDS	1	1
35	1	90	AWAY	1	0
36	1	78.75	AWAY	0	1
37	1	67.5	AWAY	0	0
38	1	56.25	AWAY	1	0
39	1	45	AWAY	1	0
40	1	33.75	AWAY	1	0
41	1	22.5	AWAY	0	0
42	1	11.25	AWAY	0	0
43	1	0	AWAY	0	1
44	1	-11.25	AWAY	0	0
45	1	-22.5	AWAY	0	0
46	1	-33.75	AWAY	0	1
47	1	-45	AWAY	0	0
48	1	-56.25	AWAY	0	1
49	1	-67.5	AWAY	0	1
50	1	-78.75	AWAY	0	0
51	1	-90	AWAY	0	0
52	1	-90	TOWARDS	0	1
53	1	-78.75	TOWARDS	0	1
54	1	-67.5	TOWARDS	0	1
55	1	-56.25	TOWARDS	0	0
56	1	-45	TOWARDS	0	0
57	1	-33.75	TOWARDS	0	1
58	1	-22.5	TOWARDS	1	1
59	1	-11.25	TOWARDS	1	1
60	1	0	TOWARDS	1	1
61	1	11.25	TOWARDS	1	1
62	1	22.5	TOWARDS	1	0
63	1	33.75	TOWARDS	1	1
64	1	45	TOWARDS	1	1
65	1	56.25	TOWARDS	1	1
66	1	67.5	TOWARDS	1	1
67	1	78.75	TOWARDS	1	1
68	1	90	TOWARDS	0	1
69	1	90	AWAY	1	0
70	1	78.75	AWAY	1	0
71	1	67.5	AWAY	1	0
72	1	56.25	AWAY	1	0
73	1	45	AWAY	1	0
74	1	33.75	AWAY	1	0
75	1	22.5	AWAY	1	0
76	1	11.25	AWAY	1	0
77	1	0	AWAY	1	0
78	1	-11.25	AWAY	0	0
79	1	-22.5	AWAY	0	0
80	1	-33.75	AWAY	0	1
81	1	-45	AWAY	0	0
82	1	-56.25	AWAY	0	1
83	1	-67.5	AWAY	0	0
84	1	-78.75	AWAY	0	0
85	1	-90	AWAY	0	0
86	1	-90	TOWARDS	0	1
87	1	-78.75	TOWARDS	0	1
88	1	-67.5	TOWARDS	0	1
89	1	-56.25	TOWARDS	0	1
90	1	-45	TOWARDS	0	1
91	1	-33.75	TOWARDS	0	1
92	1	-22.5	TOWARDS	0	1
93	1	-11.25	TOWARDS	0	1
94	1	0	TOWARDS	1	0
95	1	11.25	TOWARDS	1	1
96	1	22.5	TOWARDS	1	1
97	1	33.75	TOWARDS	0	1
98	1	45	TOWARDS	1	1
99	1	56.25	TOWARDS	1	1
100	1	67.5	TOWARDS	1	1
101	1	78.75	TOWARDS	1	1
102	1	90	TOWARDS	1	1
103	1	90	AWAY	1	0
104	1	78.75	AWAY	1	0
105	1	67.5	AWAY	1	0
106	1	56.25	AWAY	1	0
107	1	45	AWAY	1	0
108	1	33.75	AWAY	1	0
109	1	22.5	AWAY	1	0
110	1	11.25	AWAY	0	1
111	1	0	AWAY	0	1
112	1	-11.25	AWAY	0	1
113	1	-22.5	AWAY	0	1
114	1	-33.75	AWAY	0	0
115	1	-45	AWAY	0	1
116	1	-56.25	AWAY	0	0
117	1	-67.5	AWAY	0	0
118	1	-78.75	AWAY	0	1
119	1	-90	AWAY	0	0
120	1	-90	TOWARDS	0	1
121	1	-78.75	TOWARDS	0	1
122	1	-67.5	TOWARDS	0	1
123	1	-56.25	TOWARDS	0	1
124	1	-45	TOWARDS	1	0
125	1	-33.75	TOWARDS	1	0
126	1	-22.5	TOWARDS	0	1
127	1	-11.25	TOWARDS	0	1
128	1	0	TOWARDS	1	1
129	1	11.25	TOWARDS	1	0
130	1	22.5	TOWARDS	1	1
131	1	33.75	TOWARDS	1	1
132	1	45	TOWARDS	1	1
133	1	56.25	TOWARDS	1	0
134	1	67.5	TOWARDS	1	0
135	1	78.75	TOWARDS	1	0
136	1	90	TOWARDS	0	1
137	1	90	AWAY	0	0
138	1	78.75	AWAY	1	0
139	1	67.5	AWAY	1	0
140	1	56.25	AWAY	1	0
141	1	45	AWAY	1	0
142	1	33.75	AWAY	1	0
143	1	22.5	AWAY	1	0
144	1	11.25	AWAY	0	0
145	1	0	AWAY	0	1
146	1	-11.25	AWAY	0	0
147	1	-22.5	AWAY	0	0
148	1	-33.75	AWAY	0	0
149	1	-45	AWAY	0	0
150	1	-56.25	AWAY	0	0
151	1	-67.5	AWAY	0	0
152	1	-78.75	AWAY	0	0
153	1	-90	AWAY	0	0
154	1	-90	TOWARDS	0	1
155	1	-78.75	TOWARDS	0	1
156	1	-67.5	TOWARDS	0	1
157	1	-56.25	TOWARDS	0	1
158	1	-45	TOWARDS	0	1
159	1	-33.75	TOWARDS	1	1
160	1	-22.5	TOWARDS	0	1
161	1	-11.25	TOWARDS	1	1
162	1	0	TOWARDS	1	1
163	1	11.25	TOWARDS	1	1
164	1	22.5	TOWARDS	1	1
165	1	33.75	TOWARDS	1	1
166	1	45	TOWARDS	1	1
167	1	56.25	TOWARDS	1	1
168	1	67.5	TOWARDS	1	1
169	1	78.75	TOWARDS	1	1
170	1	90	TOWARDS	1	1
171	1	90	AWAY	1	1
172	1	78.75	AWAY	1	1
173	1	67.5	AWAY	1	0
174	1	56.25	AWAY	1	0
175	1	45	AWAY	1	0
176	1	33.75	AWAY	1	0
177	1	22.5	AWAY	1	1
178	1	11.25	AWAY	1	0
179	1	0	AWAY	0	0
180	1	-11.25	AWAY	1	0
181	1	-22.5	AWAY	0	1
182	1	-33.75	AWAY	0	0
183	1	-45	AWAY	1	0
184	1	-56.25	AWAY	0	0
185	1	-67.5	AWAY	0	0
186	1	-78.75	AWAY	0	0
187	1	-90	AWAY	0	0
188	1	-90	TOWARDS	0	0
189	1	-78.75	TOWARDS	1	0
190	1	-67.5	TOWARDS	0	1
191	1	-56.25	TOWARDS	0	1
192	1	-45	TOWARDS	0	1
193	1	-33.75	TOWARDS	0	0
194	1	-22.5	TOWARDS	1	1
195	1	-11.25	TOWARDS	1	1
196	1	0	TOWARDS	0	1
197	1	11.25	TOWARDS	1	1
198	1	22.5	TOWARDS	1	1
199	1	33.75	TOWARDS	0	0
200	1	45	TOWARDS	1	1
201	1	56.25	TOWARDS	1	0
202	1	67.5	TOWARDS	0	1
203	1	78.75	TOWARDS	1	1
204	1	90	TOWARDS	1	0
205	1	90	AWAY	1	0
206	1	78.75	AWAY	1	1
207	1	67.5	AWAY	1	0
208	1	56.25	AWAY	0	0
209	1	45	AWAY	1	0
210	1	33.75	AWAY	1	0
211	1	22.5	AWAY	1	0
212	1	11.25	AWAY	1	0
213	1	0	AWAY	0	0
214	1	-11.25	AWAY	0	0
215	1	-22.5	AWAY	0	0
216	1	-33.75	AWAY	1	0
217	1	-45	AWAY	0	0
218	1	-56.25	AWAY	0	0
219	1	-67.5	AWAY	0	0
220	1	-78.75	AWAY	0	0
221	1	-90	AWAY	0	0
222	1	-90	TOWARDS	0	1
223	1	-78.75	TOWARDS	0	1
224	1	-67.5	TOWARDS	0	0
225	1	-56.25	TOWARDS	0	1
226	1	-45	TOWARDS	0	1
227	1	-33.75	TOWARDS	1	1
228	1	-22.5	TOWARDS	1	1
229	1	-11.25	TOWARDS	0	1
230	1	0	TOWARDS	1	1
231	1	11.25	TOWARDS	1	1
232	1	22.5	TOWARDS	1	1
233	1	33.75	TOWARDS	1	0
234	1	45	TOWARDS	0	1
235	1	56.25	TOWARDS	1	1
236	1	67.5	TOWARDS	1	0
237	1	78.75	TOWARDS	1	1
238	1	90	TOWARDS	1	1
239	1	90	AWAY	1	0
240	1	78.75	AWAY	1	0
241	1	67.5	AWAY	1	0
242	1	56.25	AWAY	1	0
243	1	45	AWAY	1	0
244	1	33.75	AWAY	1	0
245	1	22.5	AWAY	1	0
246	1	11.25	AWAY	1	0
247	1	0	AWAY	0	0
248	1	-11.25	AWAY	0	0
249	1	-22.5	AWAY	0	0
250	1	-33.75	AWAY	0	0
251	1	-45	AWAY	0	0
252	1	-56.25	AWAY	0	1
253	1	-67.5	AWAY	0	0
254	1	-78.75	AWAY	0	0
255	1	-90	AWAY	0	0
256	1	-90	TOWARDS	0	1
257	1	-78.75	TOWARDS	0	1
258	1	-67.5	TOWARDS	0	1
259	1	-56.25	TOWARDS	0	1
260	1	-45	TOWARDS	0	1
261	1	-33.75	TOWARDS	0	1
262	1	-22.5	TOWARDS	0	1
263	1	-11.25	TOWARDS	0	1
264	1	0	TOWARDS	1	1
265	1	11.25	TOWARDS	1	1
266	1	22.5	TOWARDS	0	1
267	1	33.75	TOWARDS	1	1
268	1	45	TOWARDS	1	1
269	1	56.25	TOWARDS	1	1
270	1	67.5	TOWARDS	1	1
271	1	78.75	TOWARDS	1	1
272	1	90	TOWARDS	1	1
273	1	90	AWAY	1	0
274	1	78.75	AWAY	1	0
275	1	67.5	AWAY	1	0
276	1	56.25	AWAY	1	0
277	1	45	AWAY	1	0
278	1	33.75	AWAY	1	0
279	1	22.5	AWAY	1	0
280	1	11.25	AWAY	1	0
281	1	0	AWAY	0	0
282	1	-11.25	AWAY	0	0
283	1	-22.5	AWAY	0	1
284	1	-33.75	AWAY	0	0
285	1	-45	AWAY	0	0
286	1	-56.25	AWAY	0	0
287	1	-67.5	AWAY	0	0
288	1	-78.75	AWAY	0	0
289	1	-90	AWAY	0	0
290	1	-90	TOWARDS	0	0
291	1	-78.75	TOWARDS	0	1
292	1	-67.5	TOWARDS	1	1
293	1	-56.25	TOWARDS	0	1
294	1	-45	TOWARDS	0	1
295	1	-33.75	TOWARDS	0	1
296	1	-22.5	TOWARDS	0	1
297	1	-11.25	TOWARDS	0	1
298	1	0	TOWARDS	1	1
299	1	11.25	TOWARDS	1	1
300	1	22.5	TOWARDS	1	1
301	1	33.75	TOWARDS	1	1
302	1	45	TOWARDS	1	1
303	1	56.25	TOWARDS	1	1
304	1	67.5	TOWARDS	1	0
305	1	78.75	TOWARDS	1	1
306	1	90	TOWARDS	1	1
307	1	90	AWAY	1	0
308	1	78.75	AWAY	0	0
309	1	67.5	AWAY	1	0
310	1	56.25	AWAY	1	0
311	1	45	AWAY	1	0
312	1	33.75	AWAY	1	0
313	1	22.5	AWAY	1	0
314	1	11.25	AWAY	0	0
315	1	0	AWAY	0	0
316	1	-11.25	AWAY	1	0
317	1	-22.5	AWAY	1	0
318	1	-33.75	AWAY	0	0
319	1	-45	AWAY	0	0
320	1	-56.25	AWAY	0	0
321	1	-67.5	AWAY	0	0
322	1	-78.75	AWAY	0	0
323	1	-90	AWAY	0	0
324	1	-90	TOWARDS	0	1
325	1	-78.75	TOWARDS	0	1
326	1	-67.5	TOWARDS	0	1
327	1	-56.25	TOWARDS	0	1
328	1	-45	TOWARDS	0	1
329	1	-33.75	TOWARDS	0	1
330	1	-22.5	TOWARDS	0	1
331	1	-11.25	TOWARDS	0	1
332	1	0	TOWARDS	0	1
333	1	11.25	TOWARDS	1	1
334	1	22.5	TOWARDS	1	1
335	1	33.75	TOWARDS	1	1
336	1	45	TOWARDS	1	1
337	1	56.25	TOWARDS	1	1
338	1	67.5	TOWARDS	1	1
339	1	78.75	TOWARDS	1	1
340	1	90	TOWARDS	1	1
341	1	90	AWAY	1	0
342	1	78.75	AWAY	1	1
343	1	67.5	AWAY	1	1
344	1	56.25	AWAY	1	0
345	1	45	AWAY	1	0
346	1	33.75	AWAY	1	0
347	1	22.5	AWAY	1	0
348	1	11.25	AWAY	1	0
349	1	0	AWAY	1	0
350	1	-11.25	AWAY	1	0
351	1	-22.5	AWAY	0	0
352	1	-33.75	AWAY	0	0
353	1	-45	AWAY	0	0
354	1	-56.25	AWAY	0	0
355	1	-67.5	AWAY	0	0
356	1	-78.75	AWAY	0	0
357	1	-90	AWAY	0	0
358	1	-90	TOWARDS	0	1
359	1	-78.75	TOWARDS	0	1
360	1	-67.5	TOWARDS	0	1
361	1	-56.25	TOWARDS	0	1
362	1	-45	TOWARDS	0	1
363	1	-33.75	TOWARDS	0	1
364	1	-22.5	TOWARDS	0	1
365	1	-11.25	TOWARDS	1	1
366	1	0	TOWARDS	1	0
367	1	11.25	TOWARDS	0	1
368	1	22.5	TOWARDS	1	0
369	1	33.75	TOWARDS	1	1
370	1	45	TOWARDS	1	1
371	1	56.25	TOWARDS	1	1
372	1	67.5	TOWARDS	1	1
373	1	78.75	TOWARDS	1	1
374	1	90	TOWARDS	1	1
375	1	90	AWAY	1	0
376	1	78.75	AWAY	1	0
377	1	67.5	AWAY	1	0
378	1	56.25	AWAY	1	0
379	1	45	AWAY	1	0
380	1	33.75	AWAY	1	0
381	1	22.5	AWAY	1	1
382	1	11.25	AWAY	1	0
383	1	0	AWAY	1	0
384	1	-11.25	AWAY	0	0
385	1	-22.5	AWAY	0	0
386	1	-33.75	AWAY	0	0
387	1	-45	AWAY	0	0
388	1	-56.25	AWAY	0	0
389	1	-67.5	AWAY	0	1
390	1	-78.75	AWAY	0	0
391	1	-90	AWAY	0	0
392	1	-90	TOWARDS	0	1
393	1	-78.75	TOWARDS	0	1
394	1	-67.5	TOWARDS	0	1
395	1	-56.25	TOWARDS	0	1
396	1	-45	TOWARDS	0	1
397	1	-33.75	TOWARDS	0	1
398	1	-22.5	TOWARDS	0	1
399	1	-11.25	TOWARDS	0	1
400	1	0	TOWARDS	0	0
401	1	11.25	TOWARDS	1	1
402	1	22.5	TOWARDS	1	1
403	1	33.75	TOWARDS	1	1
404	1	45	TOWARDS	1	0
405	1	56.25	TOWARDS	1	1
406	1	67.5	TOWARDS	1	1
407	1	78.75	TOWARDS	1	1
408	1	90	TOWARDS	1	1
409	1	90	AWAY	0	0
410	1	78.75	AWAY	1	0
411	1	67.5	AWAY	1	0
412	1	56.25	AWAY	1	1
413	1	45	AWAY	1	0
414	1	33.75	AWAY	1	0
415	1	22.5	AWAY	1	0
416	1	11.25	AWAY	1	0
417	1	0	AWAY	1	0
418	1	-11.25	AWAY	0	0
419	1	-22.5	AWAY	0	0
420	1	-33.75	AWAY	0	0
421	1	-45	AWAY	0	0
422	1	-56.25	AWAY	0	0
423	1	-67.5	AWAY	0	0
424	1	-78.75	AWAY	0	1
425	1	-90	AWAY	0	0
426	1	-90	TOWARDS	0	0
427	1	-78.75	TOWARDS	0	0
428	1	-67.5	TOWARDS	1	1
429	1	-56.25	TOWARDS	0	1
430	1	-45	TOWARDS	0	1
431	1	-33.75	TOWARDS	1	1
432	1	-22.5	TOWARDS	0	1
433	1	-11.25	TOWARDS	1	1
434	1	0	TOWARDS	0	1
435	1	11.25	TOWARDS	1	1
436	1	22.5	TOWARDS	1	1
437	1	33.75	TOWARDS	1	0
438	1	45	TOWARDS	1	1
439	1	56.25	TOWARDS	1	1
440	1	67.5	TOWARDS	1	1
441	1	78.75	TOWARDS	1	1
442	1	90	TOWARDS	1	1
443	1	90	AWAY	0	0
444	1	78.75	AWAY	1	0
445	1	67.5	AWAY	1	0
446	1	56.25	AWAY	1	0
447	1	45	AWAY	1	0
448	1	33.75	AWAY	1	0
449	1	22.5	AWAY	1	0
450	1	11.25	AWAY	1	0
451	1	0	AWAY	1	0
452	1	-11.25	AWAY	0	0
453	1	-22.5	AWAY	1	0
454	1	-33.75	AWAY	0	0
455	1	-45	AWAY	0	0
456	1	-56.25	AWAY	0	0
457	1	-67.5	AWAY	0	0
458	1	-78.75	AWAY	0	0
459	1	-90	AWAY	0	0
460	1	-90	TOWARDS	1	1
461	1	-78.75	TOWARDS	0	1
462	1	-67.5	TOWARDS	0	1
463	1	-56.25	TOWARDS	0	1
464	1	-45	TOWARDS	0	1
465	1	-33.75	TOWARDS	0	1
466	1	-22.5	TOWARDS	1	1
467	1	-11.25	TOWARDS	0	1
468	1	0	TOWARDS	1	1
469	1	11.25	TOWARDS	1	1
470	1	22.5	TOWARDS	1	1
471	1	33.75	TOWARDS	1	1
472	1	45	TOWARDS	1	1
473	1	56.25	TOWARDS	1	1
474	1	67.5	TOWARDS	1	1
475	1	78.75	TOWARDS	1	1
476	1	90	TOWARDS	1	1
477	1	90	AWAY	1	0
478	1	78.75	AWAY	1	0
479	1	67.5	AWAY	1	0
480	1	56.25	AWAY	1	0
481	1	45	AWAY	1	0
482	1	33.75	AWAY	1	0
483	1	22.5	AWAY	1	0
484	1	11.25	AWAY	1	0
485	1	0	AWAY	1	0
486	1	-11.25	AWAY	1	0
487	1	-22.5	AWAY	0	0
488	1	-33.75	AWAY	0	0
489	1	-45	AWAY	0	0
490	1	-56.25	AWAY	0	0
491	1	-67.5	AWAY	0	0
492	1	-78.75	AWAY	0	0
493	1	-90	AWAY	0	0
494	1	-90	TOWARDS	0	1
495	1	-78.75	TOWARDS	0	1
496	1	-67.5	TOWARDS	0	1
497	1	-56.25	TOWARDS	0	1
498	1	-45	TOWARDS	1	1
499	1	-33.75	TOWARDS	0	1
500	1	-22.5	TOWARDS	0	1
501	1	-11.25	TOWARDS	0	1
502	1	0	TOWARDS	0	1
503	1	11.25	TOWARDS	0	1
504	1	22.5	TOWARDS	1	0
505	1	33.75	TOWARDS	1	1
506	1	45	TOWARDS	1	1
507	1	56.25	TOWARDS	1	1
508	1	67.5	TOWARDS	1	1
509	1	78.75	TOWARDS	1	1
510	1	90	TOWARDS	1	1
511	2	90	AWAY	1	0
512	2	78.75	AWAY	1	0
513	2	67.5	AWAY	1	0
514	2	56.25	AWAY	1	0
515	2	45	AWAY	1	0
516	2	33.75	AWAY	1	0
517	2	22.5	AWAY	1	0
518	2	11.25	AWAY	1	0
519	2	0	AWAY	0	0
520	2	-11.25	AWAY	0	0
521	2	-22.5	AWAY	0	0
522	2	-33.75	AWAY	0	0
523	2	-45	AWAY	0	0
524	2	-56.25	AWAY	0	0
525	2	-67.5	AWAY	0	0
526	2	-78.75	AWAY	0	0
527	2	-90	AWAY	0	0
528	2	-90	TOWARDS	0	1
529	2	-78.75	TOWARDS	0	1
530	2	-67.5	TOWARDS	0	1
531	2	-56.25	TOWARDS	0	1
532	2	-45	TOWARDS	0	1
533	2	-33.75	TOWARDS	0	1
534	2	-22.5	TOWARDS	1	1
535	2	-11.25	TOWARDS	1	1
536	2	0	TOWARDS	1	1
537	2	11.25	TOWARDS	1	1
538	2	22.5	TOWARDS	1	1
539	2	33.75	TOWARDS	1	1
540	2	45	TOWARDS	1	NA
541	2	56.25	TOWARDS	1	1
542	2	67.5	TOWARDS	1	1
543	2	78.75	TOWARDS	1	1
544	2	90	TOWARDS	1	1
545	2	90	AWAY	1	0
546	2	78.75	AWAY	1	0
547	2	67.5	AWAY	1	0
548	2	56.25	AWAY	1	0
549	2	45	AWAY	1	0
550	2	33.75	AWAY	1	0
551	2	22.5	AWAY	1	0
552	2	11.25	AWAY	0	0
553	2	0	AWAY	0	0
554	2	-11.25	AWAY	0	0
555	2	-22.5	AWAY	0	0
556	2	-33.75	AWAY	0	0
557	2	-45	AWAY	0	0
558	2	-56.25	AWAY	0	0
559	2	-67.5	AWAY	0	0
560	2	-78.75	AWAY	0	0
561	2	-90	AWAY	0	0
562	2	-90	TOWARDS	0	0
563	2	-78.75	TOWARDS	0	1
564	2	-67.5	TOWARDS	0	1
565	2	-56.25	TOWARDS	0	1
566	2	-45	TOWARDS	0	1
567	2	-33.75	TOWARDS	0	1
568	2	-22.5	TOWARDS	1	1
569	2	-11.25	TOWARDS	1	1
570	2	0	TOWARDS	1	1
571	2	11.25	TOWARDS	1	1
572	2	22.5	TOWARDS	1	1
573	2	33.75	TOWARDS	1	1
574	2	45	TOWARDS	1	0
575	2	56.25	TOWARDS	1	1
576	2	67.5	TOWARDS	1	1
577	2	78.75	TOWARDS	1	1
578	2	90	TOWARDS	1	1
579	2	90	AWAY	1	0
580	2	78.75	AWAY	1	0
581	2	67.5	AWAY	1	0
582	2	56.25	AWAY	1	0
583	2	45	AWAY	1	0
584	2	33.75	AWAY	1	0
585	2	22.5	AWAY	1	0
586	2	11.25	AWAY	0	0
587	2	0	AWAY	0	0
588	2	-11.25	AWAY	0	0
589	2	-22.5	AWAY	0	0
590	2	-33.75	AWAY	0	0
591	2	-45	AWAY	0	0
592	2	-56.25	AWAY	0	0
593	2	-67.5	AWAY	0	0
594	2	-78.75	AWAY	0	0
595	2	-90	AWAY	0	0
596	2	-90	TOWARDS	0	1
597	2	-78.75	TOWARDS	0	1
598	2	-67.5	TOWARDS	0	1
599	2	-56.25	TOWARDS	0	1
600	2	-45	TOWARDS	0	1
601	2	-33.75	TOWARDS	0	1
602	2	-22.5	TOWARDS	0	1
603	2	-11.25	TOWARDS	1	1
604	2	0	TOWARDS	1	1
605	2	11.25	TOWARDS	1	1
606	2	22.5	TOWARDS	1	1
607	2	33.75	TOWARDS	1	1
608	2	45	TOWARDS	1	1
609	2	56.25	TOWARDS	1	1
610	2	67.5	TOWARDS	1	1
611	2	78.75	TOWARDS	1	1
612	2	90	TOWARDS	1	1
613	2	90	AWAY	1	0
614	2	78.75	AWAY	1	0
615	2	67.5	AWAY	1	0
616	2	56.25	AWAY	1	0
617	2	45	AWAY	1	0
618	2	33.75	AWAY	1	0
619	2	22.5	AWAY	1	0
620	2	11.25	AWAY	1	0
621	2	0	AWAY	0	0
622	2	-11.25	AWAY	0	0
623	2	-22.5	AWAY	0	0
624	2	-33.75	AWAY	0	1
625	2	-45	AWAY	0	0
626	2	-56.25	AWAY	0	0
627	2	-67.5	AWAY	0	0
628	2	-78.75	AWAY	0	0
629	2	-90	AWAY	0	0
630	2	-90	TOWARDS	0	1
631	2	-78.75	TOWARDS	0	1
632	2	-67.5	TOWARDS	0	1
633	2	-56.25	TOWARDS	0	1
634	2	-45	TOWARDS	0	1
635	2	-33.75	TOWARDS	0	1
636	2	-22.5	TOWARDS	0	1
637	2	-11.25	TOWARDS	1	1
638	2	0	TOWARDS	1	0
639	2	11.25	TOWARDS	1	1
640	2	22.5	TOWARDS	1	1
641	2	33.75	TOWARDS	1	1
642	2	45	TOWARDS	1	1
643	2	56.25	TOWARDS	1	1
644	2	67.5	TOWARDS	1	1
645	2	78.75	TOWARDS	1	1
646	2	90	TOWARDS	1	1
647	2	90	AWAY	1	0
648	2	78.75	AWAY	1	0
649	2	67.5	AWAY	1	0
650	2	56.25	AWAY	1	0
651	2	45	AWAY	1	0
652	2	33.75	AWAY	1	0
653	2	22.5	AWAY	1	0
654	2	11.25	AWAY	1	0
655	2	0	AWAY	0	0
656	2	-11.25	AWAY	0	0
657	2	-22.5	AWAY	0	0
658	2	-33.75	AWAY	0	0
659	2	-45	AWAY	0	0
660	2	-56.25	AWAY	0	0
661	2	-67.5	AWAY	0	0
662	2	-78.75	AWAY	0	0
663	2	-90	AWAY	0	0
664	2	-90	TOWARDS	0	1
665	2	-78.75	TOWARDS	0	1
666	2	-67.5	TOWARDS	0	1
667	2	-56.25	TOWARDS	0	1
668	2	-45	TOWARDS	0	1
669	2	-33.75	TOWARDS	0	1
670	2	-22.5	TOWARDS	1	1
671	2	-11.25	TOWARDS	1	1
672	2	0	TOWARDS	0	1
673	2	11.25	TOWARDS	1	1
674	2	22.5	TOWARDS	1	1
675	2	33.75	TOWARDS	1	1
676	2	45	TOWARDS	1	1
677	2	56.25	TOWARDS	1	1
678	2	67.5	TOWARDS	1	1
679	2	78.75	TOWARDS	1	1
680	2	90	TOWARDS	1	1
681	2	90	AWAY	1	0
682	2	78.75	AWAY	1	0
683	2	67.5	AWAY	1	0
684	2	56.25	AWAY	1	0
685	2	45	AWAY	1	0
686	2	33.75	AWAY	1	0
687	2	22.5	AWAY	1	0
688	2	11.25	AWAY	1	0
689	2	0	AWAY	0	0
690	2	-11.25	AWAY	0	0
691	2	-22.5	AWAY	0	0
692	2	-33.75	AWAY	0	0
693	2	-45	AWAY	0	0
694	2	-56.25	AWAY	0	0
695	2	-67.5	AWAY	0	0
696	2	-78.75	AWAY	0	0
697	2	-90	AWAY	0	0
698	2	-90	TOWARDS	0	1
699	2	-78.75	TOWARDS	0	1
700	2	-67.5	TOWARDS	0	1
701	2	-56.25	TOWARDS	0	1
702	2	-45	TOWARDS	0	1
703	2	-33.75	TOWARDS	1	1
704	2	-22.5	TOWARDS	1	1
705	2	-11.25	TOWARDS	0	1
706	2	0	TOWARDS	1	1
707	2	11.25	TOWARDS	1	1
708	2	22.5	TOWARDS	1	1
709	2	33.75	TOWARDS	1	1
710	2	45	TOWARDS	1	1
711	2	56.25	TOWARDS	1	1
712	2	67.5	TOWARDS	1	1
713	2	78.75	TOWARDS	0	1
714	2	90	TOWARDS	1	1
715	2	90	AWAY	1	0
716	2	78.75	AWAY	1	0
717	2	67.5	AWAY	1	0
718	2	56.25	AWAY	1	0
719	2	45	AWAY	1	0
720	2	33.75	AWAY	1	0
721	2	22.5	AWAY	1	0
722	2	11.25	AWAY	1	0
723	2	0	AWAY	1	0
724	2	-11.25	AWAY	1	0
725	2	-22.5	AWAY	0	0
726	2	-33.75	AWAY	0	0
727	2	-45	AWAY	0	0
728	2	-56.25	AWAY	0	0
729	2	-67.5	AWAY	0	0
730	2	-78.75	AWAY	0	0
731	2	-90	AWAY	0	0
732	2	-90	TOWARDS	0	1
733	2	-78.75	TOWARDS	0	1
734	2	-67.5	TOWARDS	0	1
735	2	-56.25	TOWARDS	0	1
736	2	-45	TOWARDS	0	1
737	2	-33.75	TOWARDS	0	1
738	2	-22.5	TOWARDS	1	1
739	2	-11.25	TOWARDS	0	1
740	2	0	TOWARDS	1	1
741	2	11.25	TOWARDS	1	1
742	2	22.5	TOWARDS	1	1
743	2	33.75	TOWARDS	1	1
744	2	45	TOWARDS	1	1
745	2	56.25	TOWARDS	1	1
746	2	67.5	TOWARDS	1	1
747	2	78.75	TOWARDS	1	1
748	2	90	TOWARDS	1	1
749	2	90	AWAY	1	0
750	2	78.75	AWAY	1	0
751	2	67.5	AWAY	1	0
752	2	56.25	AWAY	1	0
753	2	45	AWAY	1	0
754	2	33.75	AWAY	1	0
755	2	22.5	AWAY	1	0
756	2	11.25	AWAY	1	0
757	2	0	AWAY	0	0
758	2	-11.25	AWAY	1	0
759	2	-22.5	AWAY	0	0
760	2	-33.75	AWAY	0	0
761	2	-45	AWAY	0	0
762	2	-56.25	AWAY	0	0
763	2	-67.5	AWAY	0	0
764	2	-78.75	AWAY	0	0
765	2	-90	AWAY	0	0
766	2	-90	TOWARDS	0	1
767	2	-78.75	TOWARDS	0	1
768	2	-67.5	TOWARDS	0	1
769	2	-56.25	TOWARDS	0	1
770	2	-45	TOWARDS	0	1
771	2	-33.75	TOWARDS	0	1
772	2	-22.5	TOWARDS	0	1
773	2	-11.25	TOWARDS	1	1
774	2	0	TOWARDS	1	1
775	2	11.25	TOWARDS	1	1
776	2	22.5	TOWARDS	1	1
777	2	33.75	TOWARDS	1	1
778	2	45	TOWARDS	1	1
779	2	56.25	TOWARDS	1	1
780	2	67.5	TOWARDS	1	1
781	2	78.75	TOWARDS	1	1
782	2	90	TOWARDS	1	1
783	2	90	AWAY	1	0
784	2	78.75	AWAY	1	0
785	2	67.5	AWAY	1	0
786	2	56.25	AWAY	1	0
787	2	45	AWAY	1	0
788	2	33.75	AWAY	1	0
789	2	22.5	AWAY	1	0
790	2	11.25	AWAY	1	0
791	2	0	AWAY	1	0
792	2	-11.25	AWAY	0	0
793	2	-22.5	AWAY	0	0
794	2	-33.75	AWAY	0	0
795	2	-45	AWAY	0	0
796	2	-56.25	AWAY	0	1
797	2	-67.5	AWAY	0	0
798	2	-78.75	AWAY	0	0
799	2	-90	AWAY	0	0
800	2	-90	TOWARDS	0	1
801	2	-78.75	TOWARDS	0	1
802	2	-67.5	TOWARDS	0	1
803	2	-56.25	TOWARDS	0	1
804	2	-45	TOWARDS	0	1
805	2	-33.75	TOWARDS	0	1
806	2	-22.5	TOWARDS	1	1
807	2	-11.25	TOWARDS	1	1
808	2	0	TOWARDS	1	1
809	2	11.25	TOWARDS	1	1
810	2	22.5	TOWARDS	1	1
811	2	33.75	TOWARDS	1	1
812	2	45	TOWARDS	1	1
813	2	56.25	TOWARDS	1	1
814	2	67.5	TOWARDS	1	1
815	2	78.75	TOWARDS	1	1
816	2	90	TOWARDS	1	1
817	2	90	AWAY	1	0
818	2	78.75	AWAY	1	0
819	2	67.5	AWAY	1	0
820	2	56.25	AWAY	1	0
821	2	45	AWAY	1	0
822	2	33.75	AWAY	1	0
823	2	22.5	AWAY	1	0
824	2	11.25	AWAY	1	0
825	2	0	AWAY	1	0
826	2	-11.25	AWAY	0	0
827	2	-22.5	AWAY	0	1
828	2	-33.75	AWAY	0	0
829	2	-45	AWAY	0	0
830	2	-56.25	AWAY	0	0
831	2	-67.5	AWAY	0	0
832	2	-78.75	AWAY	0	0
833	2	-90	AWAY	1	0
834	2	-90	TOWARDS	0	0
835	2	-78.75	TOWARDS	0	1
836	2	-67.5	TOWARDS	0	1
837	2	-56.25	TOWARDS	0	1
838	2	-45	TOWARDS	0	1
839	2	-33.75	TOWARDS	0	1
840	2	-22.5	TOWARDS	0	1
841	2	-11.25	TOWARDS	1	1
842	2	0	TOWARDS	1	1
843	2	11.25	TOWARDS	1	1
844	2	22.5	TOWARDS	1	1
845	2	33.75	TOWARDS	1	1
846	2	45	TOWARDS	1	1
847	2	56.25	TOWARDS	1	1
848	2	67.5	TOWARDS	1	0
849	2	78.75	TOWARDS	1	1
850	2	90	TOWARDS	1	1
851	2	90	AWAY	1	0
852	2	78.75	AWAY	1	0
853	2	67.5	AWAY	1	0
854	2	56.25	AWAY	1	0
855	2	45	AWAY	1	0
856	2	33.75	AWAY	1	0
857	2	22.5	AWAY	1	0
858	2	11.25	AWAY	1	0
859	2	0	AWAY	1	0
860	2	-11.25	AWAY	0	0
861	2	-22.5	AWAY	0	0
862	2	-33.75	AWAY	0	0
863	2	-45	AWAY	0	0
864	2	-56.25	AWAY	0	0
865	2	-67.5	AWAY	0	0
866	2	-78.75	AWAY	0	0
867	2	-90	AWAY	0	0
868	2	-90	TOWARDS	0	1
869	2	-78.75	TOWARDS	0	1
870	2	-67.5	TOWARDS	0	1
871	2	-56.25	TOWARDS	0	1
872	2	-45	TOWARDS	0	1
873	2	-33.75	TOWARDS	0	1
874	2	-22.5	TOWARDS	0	1
875	2	-11.25	TOWARDS	1	1
876	2	0	TOWARDS	1	1
877	2	11.25	TOWARDS	1	1
878	2	22.5	TOWARDS	1	1
879	2	33.75	TOWARDS	1	1
880	2	45	TOWARDS	1	1
881	2	56.25	TOWARDS	1	1
882	2	67.5	TOWARDS	1	1
883	2	78.75	TOWARDS	1	1
884	2	90	TOWARDS	1	1
885	2	90	AWAY	1	0
886	2	78.75	AWAY	1	0
887	2	67.5	AWAY	1	0
888	2	56.25	AWAY	1	0
889	2	45	AWAY	1	0
890	2	33.75	AWAY	1	0
891	2	22.5	AWAY	1	0
892	2	11.25	AWAY	1	0
893	2	0	AWAY	1	0
894	2	-11.25	AWAY	0	0
895	2	-22.5	AWAY	0	0
896	2	-33.75	AWAY	0	0
897	2	-45	AWAY	0	0
898	2	-56.25	AWAY	0	0
899	2	-67.5	AWAY	0	0
900	2	-78.75	AWAY	0	0
901	2	-90	AWAY	0	0
902	2	-90	TOWARDS	0	1
903	2	-78.75	TOWARDS	0	1
904	2	-67.5	TOWARDS	0	1
905	2	-56.25	TOWARDS	0	1
906	2	-45	TOWARDS	0	1
907	2	-33.75	TOWARDS	0	1
908	2	-22.5	TOWARDS	1	1
909	2	-11.25	TOWARDS	1	1
910	2	0	TOWARDS	1	1
911	2	11.25	TOWARDS	1	1
912	2	22.5	TOWARDS	1	1
913	2	33.75	TOWARDS	1	1
914	2	45	TOWARDS	1	1
915	2	56.25	TOWARDS	1	1
916	2	67.5	TOWARDS	1	1
917	2	78.75	TOWARDS	1	1
918	2	90	TOWARDS	1	1
919	2	90	AWAY	1	0
920	2	78.75	AWAY	1	0
921	2	67.5	AWAY	1	0
922	2	56.25	AWAY	1	0
923	2	45	AWAY	1	0
924	2	33.75	AWAY	1	0
925	2	22.5	AWAY	1	0
926	2	11.25	AWAY	1	0
927	2	0	AWAY	1	0
928	2	-11.25	AWAY	0	0
929	2	-22.5	AWAY	0	0
930	2	-33.75	AWAY	0	0
931	2	-45	AWAY	0	0
932	2	-56.25	AWAY	0	0
933	2	-67.5	AWAY	0	1
934	2	-78.75	AWAY	0	0
935	2	-90	AWAY	0	0
936	2	-90	TOWARDS	0	1
937	2	-78.75	TOWARDS	0	1
938	2	-67.5	TOWARDS	0	1
939	2	-56.25	TOWARDS	0	1
940	2	-45	TOWARDS	0	1
941	2	-33.75	TOWARDS	0	1
942	2	-22.5	TOWARDS	1	1
943	2	-11.25	TOWARDS	1	1
944	2	0	TOWARDS	1	0
945	2	11.25	TOWARDS	1	1
946	2	22.5	TOWARDS	1	1
947	2	33.75	TOWARDS	1	1
948	2	45	TOWARDS	1	1
949	2	56.25	TOWARDS	1	1
950	2	67.5	TOWARDS	1	1
951	2	78.75	TOWARDS	1	1
952	2	90	TOWARDS	1	1
953	2	90	AWAY	1	0
954	2	78.75	AWAY	1	0
955	2	67.5	AWAY	1	0
956	2	56.25	AWAY	1	1
957	2	45	AWAY	1	0
958	2	33.75	AWAY	1	0
959	2	22.5	AWAY	1	0
960	2	11.25	AWAY	1	0
961	2	0	AWAY	0	0
962	2	-11.25	AWAY	0	0
963	2	-22.5	AWAY	0	0
964	2	-33.75	AWAY	0	0
965	2	-45	AWAY	0	0
966	2	-56.25	AWAY	0	0
967	2	-67.5	AWAY	0	0
968	2	-78.75	AWAY	0	1
969	2	-90	AWAY	0	0
970	2	-90	TOWARDS	0	0
971	2	-78.75	TOWARDS	0	0
972	2	-67.5	TOWARDS	0	1
973	2	-56.25	TOWARDS	0	1
974	2	-45	TOWARDS	0	1
975	2	-33.75	TOWARDS	0	1
976	2	-22.5	TOWARDS	0	1
977	2	-11.25	TOWARDS	0	1
978	2	0	TOWARDS	1	1
979	2	11.25	TOWARDS	1	1
980	2	22.5	TOWARDS	1	1
981	2	33.75	TOWARDS	1	0
982	2	45	TOWARDS	1	1
983	2	56.25	TOWARDS	1	1
984	2	67.5	TOWARDS	1	1
985	2	78.75	TOWARDS	1	1
986	2	90	TOWARDS	1	1
987	2	90	AWAY	1	0
988	2	78.75	AWAY	1	0
989	2	67.5	AWAY	1	0
990	2	56.25	AWAY	1	0
991	2	45	AWAY	1	0
992	2	33.75	AWAY	1	0
993	2	22.5	AWAY	1	0
994	2	11.25	AWAY	1	0
995	2	0	AWAY	1	0
996	2	-11.25	AWAY	0	0
997	2	-22.5	AWAY	0	0
998	2	-33.75	AWAY	0	0
999	2	-45	AWAY	0	0
1000	2	-56.25	AWAY	0	0
1001	2	-67.5	AWAY	0	0
1002	2	-78.75	AWAY	0	0
1003	2	-90	AWAY	0	0
1004	2	-90	TOWARDS	0	1
1005	2	-78.75	TOWARDS	0	1
1006	2	-67.5	TOWARDS	0	1
1007	2	-56.25	TOWARDS	0	1
1008	2	-45	TOWARDS	0	1
1009	2	-33.75	TOWARDS	0	1
1010	2	-22.5	TOWARDS	1	1
1011	2	-11.25	TOWARDS	1	1
1012	2	0	TOWARDS	1	1
1013	2	11.25	TOWARDS	1	1
1014	2	22.5	TOWARDS	1	1
1015	2	33.75	TOWARDS	1	1
1016	2	45	TOWARDS	1	1
1017	2	56.25	TOWARDS	1	1
1018	2	67.5	TOWARDS	1	1
1019	2	78.75	TOWARDS	1	1
1020	2	90	TOWARDS	1	1
1021	3	90	AWAY	0	0
1022	3	78.75	AWAY	1	0
1023	3	67.5	AWAY	1	NA
1024	3	56.25	AWAY	1	0
1025	3	45	AWAY	1	0
1026	3	33.75	AWAY	0	0
1027	3	22.5	AWAY	1	0
1028	3	11.25	AWAY	1	0
1029	3	0	AWAY	1	0
1030	3	-11.25	AWAY	1	0
1031	3	-22.5	AWAY	0	0
1032	3	-33.75	AWAY	0	0
1033	3	-45	AWAY	0	0
1034	3	-56.25	AWAY	0	0
1035	3	-67.5	AWAY	0	0
1036	3	-78.75	AWAY	0	0
1037	3	-90	AWAY	0	0
1038	3	-90	TOWARDS	0	0
1039	3	-78.75	TOWARDS	0	1
1040	3	-67.5	TOWARDS	1	1
1041	3	-56.25	TOWARDS	0	1
1042	3	-45	TOWARDS	0	1
1043	3	-33.75	TOWARDS	0	1
1044	3	-22.5	TOWARDS	0	1
1045	3	-11.25	TOWARDS	0	1
1046	3	0	TOWARDS	1	1
1047	3	11.25	TOWARDS	1	1
1048	3	22.5	TOWARDS	1	1
1049	3	33.75	TOWARDS	1	1
1050	3	45	TOWARDS	1	0
1051	3	56.25	TOWARDS	1	1
1052	3	67.5	TOWARDS	1	1
1053	3	78.75	TOWARDS	1	1
1054	3	90	TOWARDS	1	1
1055	3	90	AWAY	1	0
1056	3	78.75	AWAY	1	0
1057	3	67.5	AWAY	1	0
1058	3	56.25	AWAY	1	0
1059	3	45	AWAY	1	0
1060	3	33.75	AWAY	1	0
1061	3	22.5	AWAY	1	0
1062	3	11.25	AWAY	1	0
1063	3	0	AWAY	0	0
1064	3	-11.25	AWAY	0	0
1065	3	-22.5	AWAY	0	0
1066	3	-33.75	AWAY	0	0
1067	3	-45	AWAY	0	0
1068	3	-56.25	AWAY	0	0
1069	3	-67.5	AWAY	0	0
1070	3	-78.75	AWAY	0	0
1071	3	-90	AWAY	0	0
1072	3	-90	TOWARDS	0	1
1073	3	-78.75	TOWARDS	1	1
1074	3	-67.5	TOWARDS	0	1
1075	3	-56.25	TOWARDS	0	1
1076	3	-45	TOWARDS	0	1
1077	3	-33.75	TOWARDS	0	1
1078	3	-22.5	TOWARDS	0	1
1079	3	-11.25	TOWARDS	1	1
1080	3	0	TOWARDS	1	1
1081	3	11.25	TOWARDS	1	1
1082	3	22.5	TOWARDS	1	1
1083	3	33.75	TOWARDS	1	1
1084	3	45	TOWARDS	1	1
1085	3	56.25	TOWARDS	1	1
1086	3	67.5	TOWARDS	1	1
1087	3	78.75	TOWARDS	1	1
1088	3	90	TOWARDS	1	1
1089	3	90	AWAY	1	0
1090	3	78.75	AWAY	1	0
1091	3	67.5	AWAY	1	0
1092	3	56.25	AWAY	1	0
1093	3	45	AWAY	1	0
1094	3	33.75	AWAY	1	0
1095	3	22.5	AWAY	1	0
1096	3	11.25	AWAY	1	0
1097	3	0	AWAY	0	0
1098	3	-11.25	AWAY	0	0
1099	3	-22.5	AWAY	0	0
1100	3	-33.75	AWAY	0	1
1101	3	-45	AWAY	0	0
1102	3	-56.25	AWAY	0	0
1103	3	-67.5	AWAY	0	0
1104	3	-78.75	AWAY	0	0
1105	3	-90	AWAY	0	0
1106	3	-90	TOWARDS	0	1
1107	3	-78.75	TOWARDS	0	1
1108	3	-67.5	TOWARDS	0	1
1109	3	-56.25	TOWARDS	0	1
1110	3	-45	TOWARDS	0	1
1111	3	-33.75	TOWARDS	0	1
1112	3	-22.5	TOWARDS	0	1
1113	3	-11.25	TOWARDS	0	1
1114	3	0	TOWARDS	1	0
1115	3	11.25	TOWARDS	1	1
1116	3	22.5	TOWARDS	1	1
1117	3	33.75	TOWARDS	1	1
1118	3	45	TOWARDS	1	1
1119	3	56.25	TOWARDS	1	1
1120	3	67.5	TOWARDS	1	1
1121	3	78.75	TOWARDS	1	1
1122	3	90	TOWARDS	1	1
1123	3	90	AWAY	1	0
1124	3	78.75	AWAY	1	0
1125	3	67.5	AWAY	1	0
1126	3	56.25	AWAY	1	0
1127	3	45	AWAY	1	0
1128	3	33.75	AWAY	1	0
1129	3	22.5	AWAY	1	0
1130	3	11.25	AWAY	0	0
1131	3	0	AWAY	0	0
1132	3	-11.25	AWAY	0	0
1133	3	-22.5	AWAY	0	0
1134	3	-33.75	AWAY	0	0
1135	3	-45	AWAY	0	0
1136	3	-56.25	AWAY	0	0
1137	3	-67.5	AWAY	0	0
1138	3	-78.75	AWAY	0	0
1139	3	-90	AWAY	0	0
1140	3	-90	TOWARDS	0	1
1141	3	-78.75	TOWARDS	0	1
1142	3	-67.5	TOWARDS	0	1
1143	3	-56.25	TOWARDS	0	1
1144	3	-45	TOWARDS	0	1
1145	3	-33.75	TOWARDS	0	1
1146	3	-22.5	TOWARDS	0	1
1147	3	-11.25	TOWARDS	1	1
1148	3	0	TOWARDS	1	1
1149	3	11.25	TOWARDS	1	1
1150	3	22.5	TOWARDS	1	1
1151	3	33.75	TOWARDS	1	1
1152	3	45	TOWARDS	1	1
1153	3	56.25	TOWARDS	1	1
1154	3	67.5	TOWARDS	1	1
1155	3	78.75	TOWARDS	1	1
1156	3	90	TOWARDS	1	1
1157	3	90	AWAY	1	0
1158	3	78.75	AWAY	1	0
1159	3	67.5	AWAY	1	0
1160	3	56.25	AWAY	1	0
1161	3	45	AWAY	1	0
1162	3	33.75	AWAY	1	0
1163	3	22.5	AWAY	1	0
1164	3	11.25	AWAY	1	0
1165	3	0	AWAY	0	0
1166	3	-11.25	AWAY	0	0
1167	3	-22.5	AWAY	0	0
1168	3	-33.75	AWAY	0	0
1169	3	-45	AWAY	0	0
1170	3	-56.25	AWAY	0	0
1171	3	-67.5	AWAY	0	0
1172	3	-78.75	AWAY	0	0
1173	3	-90	AWAY	0	0
1174	3	-90	TOWARDS	0	1
1175	3	-78.75	TOWARDS	0	1
1176	3	-67.5	TOWARDS	0	1
1177	3	-56.25	TOWARDS	0	1
1178	3	-45	TOWARDS	0	1
1179	3	-33.75	TOWARDS	0	1
1180	3	-22.5	TOWARDS	0	1
1181	3	-11.25	TOWARDS	0	1
1182	3	0	TOWARDS	1	1
1183	3	11.25	TOWARDS	1	1
1184	3	22.5	TOWARDS	1	1
1185	3	33.75	TOWARDS	1	1
1186	3	45	TOWARDS	1	1
1187	3	56.25	TOWARDS	1	1
1188	3	67.5	TOWARDS	1	1
1189	3	78.75	TOWARDS	1	1
1190	3	90	TOWARDS	1	1
1191	3	90	AWAY	1	0
1192	3	78.75	AWAY	1	0
1193	3	67.5	AWAY	1	0
1194	3	56.25	AWAY	1	0
1195	3	45	AWAY	1	0
1196	3	33.75	AWAY	1	0
1197	3	22.5	AWAY	1	0
1198	3	11.25	AWAY	0	0
1199	3	0	AWAY	0	0
1200	3	-11.25	AWAY	0	0
1201	3	-22.5	AWAY	0	0
1202	3	-33.75	AWAY	0	0
1203	3	-45	AWAY	0	0
1204	3	-56.25	AWAY	0	0
1205	3	-67.5	AWAY	0	0
1206	3	-78.75	AWAY	0	0
1207	3	-90	AWAY	0	0
1208	3	-90	TOWARDS	0	1
1209	3	-78.75	TOWARDS	0	1
1210	3	-67.5	TOWARDS	0	1
1211	3	-56.25	TOWARDS	0	1
1212	3	-45	TOWARDS	0	1
1213	3	-33.75	TOWARDS	0	1
1214	3	-22.5	TOWARDS	1	1
1215	3	-11.25	TOWARDS	0	1
1216	3	0	TOWARDS	1	1
1217	3	11.25	TOWARDS	1	1
1218	3	22.5	TOWARDS	1	1
1219	3	33.75	TOWARDS	1	1
1220	3	45	TOWARDS	1	1
1221	3	56.25	TOWARDS	1	1
1222	3	67.5	TOWARDS	1	1
1223	3	78.75	TOWARDS	1	1
1224	3	90	TOWARDS	1	1
1225	3	90	AWAY	1	0
1226	3	78.75	AWAY	1	0
1227	3	67.5	AWAY	1	0
1228	3	56.25	AWAY	1	0
1229	3	45	AWAY	1	0
1230	3	33.75	AWAY	0	0
1231	3	22.5	AWAY	1	0
1232	3	11.25	AWAY	1	0
1233	3	0	AWAY	0	0
1234	3	-11.25	AWAY	0	0
1235	3	-22.5	AWAY	0	0
1236	3	-33.75	AWAY	0	0
1237	3	-45	AWAY	0	0
1238	3	-56.25	AWAY	0	0
1239	3	-67.5	AWAY	0	0
1240	3	-78.75	AWAY	0	0
1241	3	-90	AWAY	1	0
1242	3	-90	TOWARDS	0	1
1243	3	-78.75	TOWARDS	0	1
1244	3	-67.5	TOWARDS	0	1
1245	3	-56.25	TOWARDS	0	1
1246	3	-45	TOWARDS	0	1
1247	3	-33.75	TOWARDS	0	1
1248	3	-22.5	TOWARDS	1	1
1249	3	-11.25	TOWARDS	1	1
1250	3	0	TOWARDS	1	1
1251	3	11.25	TOWARDS	1	1
1252	3	22.5	TOWARDS	0	1
1253	3	33.75	TOWARDS	1	1
1254	3	45	TOWARDS	1	1
1255	3	56.25	TOWARDS	1	1
1256	3	67.5	TOWARDS	1	1
1257	3	78.75	TOWARDS	1	1
1258	3	90	TOWARDS	1	1
1259	3	90	AWAY	1	0
1260	3	78.75	AWAY	1	0
1261	3	67.5	AWAY	1	0
1262	3	56.25	AWAY	1	0
1263	3	45	AWAY	1	0
1264	3	33.75	AWAY	1	0
1265	3	22.5	AWAY	1	0
1266	3	11.25	AWAY	0	0
1267	3	0	AWAY	0	0
1268	3	-11.25	AWAY	1	0
1269	3	-22.5	AWAY	0	0
1270	3	-33.75	AWAY	0	0
1271	3	-45	AWAY	0	0
1272	3	-56.25	AWAY	0	1
1273	3	-67.5	AWAY	0	0
1274	3	-78.75	AWAY	1	0
1275	3	-90	AWAY	0	0
1276	3	-90	TOWARDS	1	1
1277	3	-78.75	TOWARDS	0	1
1278	3	-67.5	TOWARDS	0	1
1279	3	-56.25	TOWARDS	0	1
1280	3	-45	TOWARDS	0	1
1281	3	-33.75	TOWARDS	0	1
1282	3	-22.5	TOWARDS	0	1
1283	3	-11.25	TOWARDS	1	1
1284	3	0	TOWARDS	1	1
1285	3	11.25	TOWARDS	1	1
1286	3	22.5	TOWARDS	1	1
1287	3	33.75	TOWARDS	1	1
1288	3	45	TOWARDS	1	1
1289	3	56.25	TOWARDS	1	1
1290	3	67.5	TOWARDS	1	1
1291	3	78.75	TOWARDS	1	1
1292	3	90	TOWARDS	1	1
1293	3	90	AWAY	1	0
1294	3	78.75	AWAY	1	0
1295	3	67.5	AWAY	1	0
1296	3	56.25	AWAY	1	0
1297	3	45	AWAY	1	0
1298	3	33.75	AWAY	1	0
1299	3	22.5	AWAY	1	0
1300	3	11.25	AWAY	1	0
1301	3	0	AWAY	0	0
1302	3	-11.25	AWAY	0	0
1303	3	-22.5	AWAY	0	1
1304	3	-33.75	AWAY	0	0
1305	3	-45	AWAY	0	0
1306	3	-56.25	AWAY	0	0
1307	3	-67.5	AWAY	0	0
1308	3	-78.75	AWAY	0	0
1309	3	-90	AWAY	0	0
1310	3	-90	TOWARDS	0	0
1311	3	-78.75	TOWARDS	0	1
1312	3	-67.5	TOWARDS	0	1
1313	3	-56.25	TOWARDS	0	1
1314	3	-45	TOWARDS	0	1
1315	3	-33.75	TOWARDS	0	1
1316	3	-22.5	TOWARDS	0	1
1317	3	-11.25	TOWARDS	1	1
1318	3	0	TOWARDS	1	1
1319	3	11.25	TOWARDS	1	1
1320	3	22.5	TOWARDS	1	1
1321	3	33.75	TOWARDS	1	1
1322	3	45	TOWARDS	1	1
1323	3	56.25	TOWARDS	1	1
1324	3	67.5	TOWARDS	1	0
1325	3	78.75	TOWARDS	1	1
1326	3	90	TOWARDS	1	1
1327	3	90	AWAY	1	0
1328	3	78.75	AWAY	1	0
1329	3	67.5	AWAY	1	0
1330	3	56.25	AWAY	1	0
1331	3	45	AWAY	1	0
1332	3	33.75	AWAY	1	0
1333	3	22.5	AWAY	1	0
1334	3	11.25	AWAY	1	0
1335	3	0	AWAY	0	0
1336	3	-11.25	AWAY	0	0
1337	3	-22.5	AWAY	0	0
1338	3	-33.75	AWAY	0	0
1339	3	-45	AWAY	0	0
1340	3	-56.25	AWAY	0	0
1341	3	-67.5	AWAY	0	0
1342	3	-78.75	AWAY	0	0
1343	3	-90	AWAY	0	0
1344	3	-90	TOWARDS	0	1
1345	3	-78.75	TOWARDS	0	1
1346	3	-67.5	TOWARDS	0	1
1347	3	-56.25	TOWARDS	0	1
1348	3	-45	TOWARDS	0	1
1349	3	-33.75	TOWARDS	0	1
1350	3	-22.5	TOWARDS	0	1
1351	3	-11.25	TOWARDS	1	1
1352	3	0	TOWARDS	1	1
1353	3	11.25	TOWARDS	1	1
1354	3	22.5	TOWARDS	1	1
1355	3	33.75	TOWARDS	1	1
1356	3	45	TOWARDS	1	1
1357	3	56.25	TOWARDS	1	1
1358	3	67.5	TOWARDS	1	1
1359	3	78.75	TOWARDS	1	1
1360	3	90	TOWARDS	1	1
1361	3	90	AWAY	1	0
1362	3	78.75	AWAY	1	0
1363	3	67.5	AWAY	1	0
1364	3	56.25	AWAY	1	0
1365	3	45	AWAY	1	1
1366	3	33.75	AWAY	1	1
1367	3	22.5	AWAY	1	0
1368	3	11.25	AWAY	0	1
1369	3	0	AWAY	1	1
1370	3	-11.25	AWAY	0	1
1371	3	-22.5	AWAY	0	0
1372	3	-33.75	AWAY	0	0
1373	3	-45	AWAY	0	0
1374	3	-56.25	AWAY	0	1
1375	3	-67.5	AWAY	0	1
1376	3	-78.75	AWAY	0	0
1377	3	-90	AWAY	0	1
1378	3	-90	TOWARDS	0	0
1379	3	-78.75	TOWARDS	0	1
1380	3	-67.5	TOWARDS	0	0
1381	3	-56.25	TOWARDS	0	1
1382	3	-45	TOWARDS	0	0
1383	3	-33.75	TOWARDS	0	0
1384	3	-22.5	TOWARDS	1	1
1385	3	-11.25	TOWARDS	0	1
1386	3	0	TOWARDS	0	1
1387	3	11.25	TOWARDS	1	0
1388	3	22.5	TOWARDS	1	1
1389	3	33.75	TOWARDS	1	1
1390	3	45	TOWARDS	1	0
1391	3	56.25	TOWARDS	1	1
1392	3	67.5	TOWARDS	1	0
1393	3	78.75	TOWARDS	0	1
1394	3	90	TOWARDS	1	0
1395	3	90	AWAY	1	0
1396	3	78.75	AWAY	1	0
1397	3	67.5	AWAY	1	0
1398	3	56.25	AWAY	1	0
1399	3	45	AWAY	1	0
1400	3	33.75	AWAY	1	0
1401	3	22.5	AWAY	1	0
1402	3	11.25	AWAY	1	0
1403	3	0	AWAY	0	0
1404	3	-11.25	AWAY	0	0
1405	3	-22.5	AWAY	0	0
1406	3	-33.75	AWAY	0	0
1407	3	-45	AWAY	0	0
1408	3	-56.25	AWAY	0	0
1409	3	-67.5	AWAY	0	1
1410	3	-78.75	AWAY	0	0
1411	3	-90	AWAY	0	0
1412	3	-90	TOWARDS	0	1
1413	3	-78.75	TOWARDS	0	1
1414	3	-67.5	TOWARDS	0	1
1415	3	-56.25	TOWARDS	0	1
1416	3	-45	TOWARDS	0	1
1417	3	-33.75	TOWARDS	0	1
1418	3	-22.5	TOWARDS	0	1
1419	3	-11.25	TOWARDS	0	1
1420	3	0	TOWARDS	1	0
1421	3	11.25	TOWARDS	1	1
1422	3	22.5	TOWARDS	1	1
1423	3	33.75	TOWARDS	1	1
1424	3	45	TOWARDS	1	1
1425	3	56.25	TOWARDS	1	1
1426	3	67.5	TOWARDS	1	1
1427	3	78.75	TOWARDS	1	1
1428	3	90	TOWARDS	1	1
1429	3	90	AWAY	1	0
1430	3	78.75	AWAY	1	0
1431	3	67.5	AWAY	1	0
1432	3	56.25	AWAY	1	1
1433	3	45	AWAY	1	0
1434	3	33.75	AWAY	1	0
1435	3	22.5	AWAY	1	0
1436	3	11.25	AWAY	1	0
1437	3	0	AWAY	0	0
1438	3	-11.25	AWAY	0	0
1439	3	-22.5	AWAY	0	0
1440	3	-33.75	AWAY	0	0
1441	3	-45	AWAY	0	0
1442	3	-56.25	AWAY	0	0
1443	3	-67.5	AWAY	0	0
1444	3	-78.75	AWAY	0	1
1445	3	-90	AWAY	0	0
1446	3	-90	TOWARDS	0	0
1447	3	-78.75	TOWARDS	0	0
1448	3	-67.5	TOWARDS	0	1
1449	3	-56.25	TOWARDS	0	1
1450	3	-45	TOWARDS	0	1
1451	3	-33.75	TOWARDS	0	1
1452	3	-22.5	TOWARDS	0	1
1453	3	-11.25	TOWARDS	0	1
1454	3	0	TOWARDS	0	1
1455	3	11.25	TOWARDS	1	1
1456	3	22.5	TOWARDS	1	1
1457	3	33.75	TOWARDS	1	0
1458	3	45	TOWARDS	1	1
1459	3	56.25	TOWARDS	1	1
1460	3	67.5	TOWARDS	1	1
1461	3	78.75	TOWARDS	1	1
1462	3	90	TOWARDS	1	1
1463	3	90	AWAY	1	0
1464	3	78.75	AWAY	1	0
1465	3	67.5	AWAY	1	0
1466	3	56.25	AWAY	1	0
1467	3	45	AWAY	1	0
1468	3	33.75	AWAY	1	0
1469	3	22.5	AWAY	1	0
1470	3	11.25	AWAY	1	0
1471	3	0	AWAY	1	0
1472	3	-11.25	AWAY	0	0
1473	3	-22.5	AWAY	0	0
1474	3	-33.75	AWAY	0	0
1475	3	-45	AWAY	0	0
1476	3	-56.25	AWAY	0	0
1477	3	-67.5	AWAY	0	0
1478	3	-78.75	AWAY	0	0
1479	3	-90	AWAY	0	0
1480	3	-90	TOWARDS	0	1
1481	3	-78.75	TOWARDS	0	1
1482	3	-67.5	TOWARDS	0	1
1483	3	-56.25	TOWARDS	0	1
1484	3	-45	TOWARDS	0	1
1485	3	-33.75	TOWARDS	0	1
1486	3	-22.5	TOWARDS	1	1
1487	3	-11.25	TOWARDS	1	1
1488	3	0	TOWARDS	1	1
1489	3	11.25	TOWARDS	1	1
1490	3	22.5	TOWARDS	1	1
1491	3	33.75	TOWARDS	1	1
1492	3	45	TOWARDS	1	1
1493	3	56.25	TOWARDS	1	1
1494	3	67.5	TOWARDS	1	1
1495	3	78.75	TOWARDS	1	1
1496	3	90	TOWARDS	1	1
1497	3	90	AWAY	1	0
1498	3	78.75	AWAY	1	0
1499	3	67.5	AWAY	1	0
1500	3	56.25	AWAY	1	0
1501	3	45	AWAY	1	0
1502	3	33.75	AWAY	1	0
1503	3	22.5	AWAY	1	0
1504	3	11.25	AWAY	1	0
1505	3	0	AWAY	0	0
1506	3	-11.25	AWAY	0	0
1507	3	-22.5	AWAY	0	0
1508	3	-33.75	AWAY	0	0
1509	3	-45	AWAY	0	0
1510	3	-56.25	AWAY	0	0
1511	3	-67.5	AWAY	0	0
1512	3	-78.75	AWAY	0	0
1513	3	-90	AWAY	0	0
1514	3	-90	TOWARDS	0	1
1515	3	-78.75	TOWARDS	0	1
1516	3	-67.5	TOWARDS	0	1
1517	3	-56.25	TOWARDS	0	1
1518	3	-45	TOWARDS	0	1
1519	3	-33.75	TOWARDS	1	1
1520	3	-22.5	TOWARDS	0	1
1521	3	-11.25	TOWARDS	0	1
1522	3	0	TOWARDS	0	1
1523	3	11.25	TOWARDS	1	1
1524	3	22.5	TOWARDS	1	0
1525	3	33.75	TOWARDS	1	1
1526	3	45	TOWARDS	1	1
1527	3	56.25	TOWARDS	1	1
1528	3	67.5	TOWARDS	1	1
1529	3	78.75	TOWARDS	1	1
1530	3	90	TOWARDS	1	1
1531	4	90	AWAY	1	0
1532	4	78.75	AWAY	1	0
1533	4	67.5	AWAY	1	NA
1534	4	56.25	AWAY	1	0
1535	4	45	AWAY	1	0
1536	4	33.75	AWAY	1	0
1537	4	22.5	AWAY	1	0
1538	4	11.25	AWAY	1	0
1539	4	0	AWAY	1	0
1540	4	-11.25	AWAY	1	0
1541	4	-22.5	AWAY	0	0
1542	4	-33.75	AWAY	0	0
1543	4	-45	AWAY	0	0
1544	4	-56.25	AWAY	0	0
1545	4	-67.5	AWAY	0	0
1546	4	-78.75	AWAY	0	0
1547	4	-90	AWAY	0	0
1548	4	-90	TOWARDS	0	0
1549	4	-78.75	TOWARDS	0	1
1550	4	-67.5	TOWARDS	0	1
1551	4	-56.25	TOWARDS	0	1
1552	4	-45	TOWARDS	0	1
1553	4	-33.75	TOWARDS	0	1
1554	4	-22.5	TOWARDS	1	1
1555	4	-11.25	TOWARDS	1	1
1556	4	0	TOWARDS	1	1
1557	4	11.25	TOWARDS	1	1
1558	4	22.5	TOWARDS	1	1
1559	4	33.75	TOWARDS	1	1
1560	4	45	TOWARDS	1	0
1561	4	56.25	TOWARDS	1	1
1562	4	67.5	TOWARDS	1	1
1563	4	78.75	TOWARDS	1	1
1564	4	90	TOWARDS	1	1
1565	4	90	AWAY	1	0
1566	4	78.75	AWAY	1	0
1567	4	67.5	AWAY	1	0
1568	4	56.25	AWAY	1	0
1569	4	45	AWAY	1	0
1570	4	33.75	AWAY	1	0
1571	4	22.5	AWAY	1	0
1572	4	11.25	AWAY	1	0
1573	4	0	AWAY	1	0
1574	4	-11.25	AWAY	0	0
1575	4	-22.5	AWAY	0	0
1576	4	-33.75	AWAY	0	0
1577	4	-45	AWAY	0	0
1578	4	-56.25	AWAY	0	0
1579	4	-67.5	AWAY	0	0
1580	4	-78.75	AWAY	0	0
1581	4	-90	AWAY	0	0
1582	4	-90	TOWARDS	0	1
1583	4	-78.75	TOWARDS	0	1
1584	4	-67.5	TOWARDS	0	1
1585	4	-56.25	TOWARDS	0	1
1586	4	-45	TOWARDS	1	1
1587	4	-33.75	TOWARDS	0	1
1588	4	-22.5	TOWARDS	0	1
1589	4	-11.25	TOWARDS	1	1
1590	4	0	TOWARDS	1	1
1591	4	11.25	TOWARDS	1	1
1592	4	22.5	TOWARDS	1	1
1593	4	33.75	TOWARDS	1	1
1594	4	45	TOWARDS	1	1
1595	4	56.25	TOWARDS	1	1
1596	4	67.5	TOWARDS	1	1
1597	4	78.75	TOWARDS	1	1
1598	4	90	TOWARDS	1	1
1599	4	90	AWAY	1	0
1600	4	78.75	AWAY	1	0
1601	4	67.5	AWAY	1	0
1602	4	56.25	AWAY	1	0
1603	4	45	AWAY	1	0
1604	4	33.75	AWAY	1	0
1605	4	22.5	AWAY	1	0
1606	4	11.25	AWAY	1	0
1607	4	0	AWAY	1	0
1608	4	-11.25	AWAY	0	0
1609	4	-22.5	AWAY	0	0
1610	4	-33.75	AWAY	0	1
1611	4	-45	AWAY	0	0
1612	4	-56.25	AWAY	0	0
1613	4	-67.5	AWAY	0	0
1614	4	-78.75	AWAY	0	0
1615	4	-90	AWAY	0	0
1616	4	-90	TOWARDS	0	1
1617	4	-78.75	TOWARDS	0	1
1618	4	-67.5	TOWARDS	0	1
1619	4	-56.25	TOWARDS	0	1
1620	4	-45	TOWARDS	0	1
1621	4	-33.75	TOWARDS	0	1
1622	4	-22.5	TOWARDS	0	1
1623	4	-11.25	TOWARDS	1	1
1624	4	0	TOWARDS	1	0
1625	4	11.25	TOWARDS	1	1
1626	4	22.5	TOWARDS	1	1
1627	4	33.75	TOWARDS	1	1
1628	4	45	TOWARDS	1	1
1629	4	56.25	TOWARDS	1	1
1630	4	67.5	TOWARDS	1	1
1631	4	78.75	TOWARDS	1	1
1632	4	90	TOWARDS	1	1
1633	4	90	AWAY	1	0
1634	4	78.75	AWAY	1	0
1635	4	67.5	AWAY	1	0
1636	4	56.25	AWAY	1	0
1637	4	45	AWAY	1	0
1638	4	33.75	AWAY	1	0
1639	4	22.5	AWAY	0	0
1640	4	11.25	AWAY	1	0
1641	4	0	AWAY	1	0
1642	4	-11.25	AWAY	0	0
1643	4	-22.5	AWAY	0	0
1644	4	-33.75	AWAY	0	0
1645	4	-45	AWAY	0	0
1646	4	-56.25	AWAY	0	0
1647	4	-67.5	AWAY	0	0
1648	4	-78.75	AWAY	0	0
1649	4	-90	AWAY	0	0
1650	4	-90	TOWARDS	0	1
1651	4	-78.75	TOWARDS	1	1
1652	4	-67.5	TOWARDS	0	1
1653	4	-56.25	TOWARDS	0	1
1654	4	-45	TOWARDS	0	1
1655	4	-33.75	TOWARDS	1	1
1656	4	-22.5	TOWARDS	1	1
1657	4	-11.25	TOWARDS	1	1
1658	4	0	TOWARDS	1	1
1659	4	11.25	TOWARDS	1	1
1660	4	22.5	TOWARDS	1	1
1661	4	33.75	TOWARDS	1	1
1662	4	45	TOWARDS	1	1
1663	4	56.25	TOWARDS	1	1
1664	4	67.5	TOWARDS	1	1
1665	4	78.75	TOWARDS	1	1
1666	4	90	TOWARDS	1	1
1667	4	90	AWAY	1	0
1668	4	78.75	AWAY	1	0
1669	4	67.5	AWAY	1	0
1670	4	56.25	AWAY	1	0
1671	4	45	AWAY	1	0
1672	4	33.75	AWAY	1	0
1673	4	22.5	AWAY	1	0
1674	4	11.25	AWAY	1	0
1675	4	0	AWAY	0	0
1676	4	-11.25	AWAY	0	0
1677	4	-22.5	AWAY	0	0
1678	4	-33.75	AWAY	0	0
1679	4	-45	AWAY	0	0
1680	4	-56.25	AWAY	0	0
1681	4	-67.5	AWAY	0	0
1682	4	-78.75	AWAY	1	0
1683	4	-90	AWAY	0	0
1684	4	-90	TOWARDS	0	1
1685	4	-78.75	TOWARDS	0	1
1686	4	-67.5	TOWARDS	0	1
1687	4	-56.25	TOWARDS	0	1
1688	4	-45	TOWARDS	0	1
1689	4	-33.75	TOWARDS	0	1
1690	4	-22.5	TOWARDS	1	1
1691	4	-11.25	TOWARDS	1	1
1692	4	0	TOWARDS	1	1
1693	4	11.25	TOWARDS	1	1
1694	4	22.5	TOWARDS	1	1
1695	4	33.75	TOWARDS	1	1
1696	4	45	TOWARDS	1	1
1697	4	56.25	TOWARDS	0	1
1698	4	67.5	TOWARDS	1	1
1699	4	78.75	TOWARDS	1	1
1700	4	90	TOWARDS	1	1
1701	4	90	AWAY	1	0
1702	4	78.75	AWAY	1	0
1703	4	67.5	AWAY	1	1
1704	4	56.25	AWAY	1	1
1705	4	45	AWAY	0	0
1706	4	33.75	AWAY	1	1
1707	4	22.5	AWAY	1	0
1708	4	11.25	AWAY	0	0
1709	4	0	AWAY	1	0
1710	4	-11.25	AWAY	0	1
1711	4	-22.5	AWAY	0	0
1712	4	-33.75	AWAY	0	1
1713	4	-45	AWAY	0	1
1714	4	-56.25	AWAY	0	0
1715	4	-67.5	AWAY	0	1
1716	4	-78.75	AWAY	0	0
1717	4	-90	AWAY	0	0
1718	4	-90	TOWARDS	0	1
1719	4	-78.75	TOWARDS	0	1
1720	4	-67.5	TOWARDS	0	0
1721	4	-56.25	TOWARDS	0	0
1722	4	-45	TOWARDS	0	0
1723	4	-33.75	TOWARDS	1	0
1724	4	-22.5	TOWARDS	1	0
1725	4	-11.25	TOWARDS	0	1
1726	4	0	TOWARDS	1	1
1727	4	11.25	TOWARDS	1	1
1728	4	22.5	TOWARDS	1	1
1729	4	33.75	TOWARDS	1	0
1730	4	45	TOWARDS	1	1
1731	4	56.25	TOWARDS	0	1
1732	4	67.5	TOWARDS	0	0
1733	4	78.75	TOWARDS	1	1
1734	4	90	TOWARDS	1	0
1735	4	90	AWAY	1	0
1736	4	78.75	AWAY	1	0
1737	4	67.5	AWAY	1	0
1738	4	56.25	AWAY	1	0
1739	4	45	AWAY	1	0
1740	4	33.75	AWAY	1	0
1741	4	22.5	AWAY	1	0
1742	4	11.25	AWAY	1	0
1743	4	0	AWAY	1	0
1744	4	-11.25	AWAY	0	0
1745	4	-22.5	AWAY	0	0
1746	4	-33.75	AWAY	0	0
1747	4	-45	AWAY	0	0
1748	4	-56.25	AWAY	0	0
1749	4	-67.5	AWAY	0	0
1750	4	-78.75	AWAY	0	0
1751	4	-90	AWAY	0	0
1752	4	-90	TOWARDS	0	1
1753	4	-78.75	TOWARDS	0	1
1754	4	-67.5	TOWARDS	0	1
1755	4	-56.25	TOWARDS	0	1
1756	4	-45	TOWARDS	0	1
1757	4	-33.75	TOWARDS	1	1
1758	4	-22.5	TOWARDS	0	1
1759	4	-11.25	TOWARDS	1	1
1760	4	0	TOWARDS	1	1
1761	4	11.25	TOWARDS	1	1
1762	4	22.5	TOWARDS	1	1
1763	4	33.75	TOWARDS	1	1
1764	4	45	TOWARDS	1	1
1765	4	56.25	TOWARDS	1	1
1766	4	67.5	TOWARDS	1	1
1767	4	78.75	TOWARDS	1	1
1768	4	90	TOWARDS	1	1
1769	4	90	AWAY	1	0
1770	4	78.75	AWAY	1	0
1771	4	67.5	AWAY	1	0
1772	4	56.25	AWAY	1	0
1773	4	45	AWAY	1	0
1774	4	33.75	AWAY	1	0
1775	4	22.5	AWAY	1	0
1776	4	11.25	AWAY	1	0
1777	4	0	AWAY	1	0
1778	4	-11.25	AWAY	1	0
1779	4	-22.5	AWAY	0	0
1780	4	-33.75	AWAY	0	0
1781	4	-45	AWAY	1	0
1782	4	-56.25	AWAY	0	1
1783	4	-67.5	AWAY	0	0
1784	4	-78.75	AWAY	1	0
1785	4	-90	AWAY	0	0
1786	4	-90	TOWARDS	0	1
1787	4	-78.75	TOWARDS	0	1
1788	4	-67.5	TOWARDS	0	1
1789	4	-56.25	TOWARDS	0	1
1790	4	-45	TOWARDS	0	1
1791	4	-33.75	TOWARDS	1	1
1792	4	-22.5	TOWARDS	1	1
1793	4	-11.25	TOWARDS	1	1
1794	4	0	TOWARDS	1	1
1795	4	11.25	TOWARDS	1	1
1796	4	22.5	TOWARDS	1	1
1797	4	33.75	TOWARDS	1	1
1798	4	45	TOWARDS	1	1
1799	4	56.25	TOWARDS	1	1
1800	4	67.5	TOWARDS	1	1
1801	4	78.75	TOWARDS	1	1
1802	4	90	TOWARDS	1	1
1803	4	90	AWAY	1	0
1804	4	78.75	AWAY	1	0
1805	4	67.5	AWAY	1	0
1806	4	56.25	AWAY	1	0
1807	4	45	AWAY	1	0
1808	4	33.75	AWAY	1	0
1809	4	22.5	AWAY	1	0
1810	4	11.25	AWAY	1	0
1811	4	0	AWAY	1	0
1812	4	-11.25	AWAY	0	0
1813	4	-22.5	AWAY	0	1
1814	4	-33.75	AWAY	0	0
1815	4	-45	AWAY	1	0
1816	4	-56.25	AWAY	0	0
1817	4	-67.5	AWAY	0	0
1818	4	-78.75	AWAY	0	0
1819	4	-90	AWAY	0	0
1820	4	-90	TOWARDS	0	0
1821	4	-78.75	TOWARDS	0	1
1822	4	-67.5	TOWARDS	0	1
1823	4	-56.25	TOWARDS	0	1
1824	4	-45	TOWARDS	0	1
1825	4	-33.75	TOWARDS	0	1
1826	4	-22.5	TOWARDS	1	1
1827	4	-11.25	TOWARDS	0	1
1828	4	0	TOWARDS	1	1
1829	4	11.25	TOWARDS	1	1
1830	4	22.5	TOWARDS	1	1
1831	4	33.75	TOWARDS	1	1
1832	4	45	TOWARDS	1	1
1833	4	56.25	TOWARDS	1	1
1834	4	67.5	TOWARDS	1	0
1835	4	78.75	TOWARDS	1	1
1836	4	90	TOWARDS	1	1
1837	4	90	AWAY	1	0
1838	4	78.75	AWAY	1	0
1839	4	67.5	AWAY	1	0
1840	4	56.25	AWAY	1	0
1841	4	45	AWAY	1	0
1842	4	33.75	AWAY	1	0
1843	4	22.5	AWAY	1	0
1844	4	11.25	AWAY	1	0
1845	4	0	AWAY	0	0
1846	4	-11.25	AWAY	0	0
1847	4	-22.5	AWAY	0	0
1848	4	-33.75	AWAY	0	0
1849	4	-45	AWAY	0	0
1850	4	-56.25	AWAY	0	0
1851	4	-67.5	AWAY	0	0
1852	4	-78.75	AWAY	0	0
1853	4	-90	AWAY	0	0
1854	4	-90	TOWARDS	0	1
1855	4	-78.75	TOWARDS	0	1
1856	4	-67.5	TOWARDS	0	1
1857	4	-56.25	TOWARDS	0	1
1858	4	-45	TOWARDS	0	1
1859	4	-33.75	TOWARDS	0	1
1860	4	-22.5	TOWARDS	1	1
1861	4	-11.25	TOWARDS	1	1
1862	4	0	TOWARDS	1	1
1863	4	11.25	TOWARDS	1	1
1864	4	22.5	TOWARDS	1	1
1865	4	33.75	TOWARDS	1	1
1866	4	45	TOWARDS	0	1
1867	4	56.25	TOWARDS	1	1
1868	4	67.5	TOWARDS	1	1
1869	4	78.75	TOWARDS	1	1
1870	4	90	TOWARDS	1	1
1871	4	90	AWAY	1	0
1872	4	78.75	AWAY	1	0
1873	4	67.5	AWAY	1	0
1874	4	56.25	AWAY	1	0
1875	4	45	AWAY	1	0
1876	4	33.75	AWAY	1	0
1877	4	22.5	AWAY	1	0
1878	4	11.25	AWAY	1	0
1879	4	0	AWAY	1	0
1880	4	-11.25	AWAY	0	0
1881	4	-22.5	AWAY	0	0
1882	4	-33.75	AWAY	1	0
1883	4	-45	AWAY	0	0
1884	4	-56.25	AWAY	0	0
1885	4	-67.5	AWAY	0	0
1886	4	-78.75	AWAY	0	0
1887	4	-90	AWAY	0	0
1888	4	-90	TOWARDS	0	1
1889	4	-78.75	TOWARDS	0	1
1890	4	-67.5	TOWARDS	0	1
1891	4	-56.25	TOWARDS	0	1
1892	4	-45	TOWARDS	0	1
1893	4	-33.75	TOWARDS	0	1
1894	4	-22.5	TOWARDS	1	1
1895	4	-11.25	TOWARDS	1	0
1896	4	0	TOWARDS	1	1
1897	4	11.25	TOWARDS	1	1
1898	4	22.5	TOWARDS	1	1
1899	4	33.75	TOWARDS	1	1
1900	4	45	TOWARDS	1	1
1901	4	56.25	TOWARDS	1	1
1902	4	67.5	TOWARDS	1	1
1903	4	78.75	TOWARDS	1	1
1904	4	90	TOWARDS	1	1
1905	4	90	AWAY	1	0
1906	4	78.75	AWAY	1	0
1907	4	67.5	AWAY	1	0
1908	4	56.25	AWAY	1	0
1909	4	45	AWAY	1	0
1910	4	33.75	AWAY	1	0
1911	4	22.5	AWAY	1	0
1912	4	11.25	AWAY	1	0
1913	4	0	AWAY	1	0
1914	4	-11.25	AWAY	0	0
1915	4	-22.5	AWAY	1	0
1916	4	-33.75	AWAY	0	0
1917	4	-45	AWAY	0	0
1918	4	-56.25	AWAY	1	0
1919	4	-67.5	AWAY	0	1
1920	4	-78.75	AWAY	1	0
1921	4	-90	AWAY	0	0
1922	4	-90	TOWARDS	0	1
1923	4	-78.75	TOWARDS	0	1
1924	4	-67.5	TOWARDS	0	1
1925	4	-56.25	TOWARDS	0	1
1926	4	-45	TOWARDS	0	1
1927	4	-33.75	TOWARDS	0	1
1928	4	-22.5	TOWARDS	0	1
1929	4	-11.25	TOWARDS	1	1
1930	4	0	TOWARDS	1	0
1931	4	11.25	TOWARDS	1	1
1932	4	22.5	TOWARDS	1	1
1933	4	33.75	TOWARDS	1	1
1934	4	45	TOWARDS	1	1
1935	4	56.25	TOWARDS	1	1
1936	4	67.5	TOWARDS	1	1
1937	4	78.75	TOWARDS	1	1
1938	4	90	TOWARDS	1	1
1939	4	90	AWAY	0	0
1940	4	78.75	AWAY	1	0
1941	4	67.5	AWAY	1	0
1942	4	56.25	AWAY	1	1
1943	4	45	AWAY	1	0
1944	4	33.75	AWAY	1	0
1945	4	22.5	AWAY	1	0
1946	4	11.25	AWAY	1	0
1947	4	0	AWAY	1	0
1948	4	-11.25	AWAY	0	0
1949	4	-22.5	AWAY	0	0
1950	4	-33.75	AWAY	0	0
1951	4	-45	AWAY	0	0
1952	4	-56.25	AWAY	0	0
1953	4	-67.5	AWAY	0	0
1954	4	-78.75	AWAY	0	1
1955	4	-90	AWAY	1	0
1956	4	-90	TOWARDS	0	0
1957	4	-78.75	TOWARDS	0	0
1958	4	-67.5	TOWARDS	0	1
1959	4	-56.25	TOWARDS	1	1
1960	4	-45	TOWARDS	0	1
1961	4	-33.75	TOWARDS	0	1
1962	4	-22.5	TOWARDS	1	1
1963	4	-11.25	TOWARDS	1	1
1964	4	0	TOWARDS	1	1
1965	4	11.25	TOWARDS	1	1
1966	4	22.5	TOWARDS	1	1
1967	4	33.75	TOWARDS	1	0
1968	4	45	TOWARDS	1	1
1969	4	56.25	TOWARDS	1	1
1970	4	67.5	TOWARDS	1	1
1971	4	78.75	TOWARDS	1	1
1972	4	90	TOWARDS	1	1
1973	4	90	AWAY	1	0
1974	4	78.75	AWAY	1	0
1975	4	67.5	AWAY	1	0
1976	4	56.25	AWAY	1	0
1977	4	45	AWAY	1	0
1978	4	33.75	AWAY	1	0
1979	4	22.5	AWAY	1	0
1980	4	11.25	AWAY	1	0
1981	4	0	AWAY	1	0
1982	4	-11.25	AWAY	0	0
1983	4	-22.5	AWAY	1	0
1984	4	-33.75	AWAY	1	0
1985	4	-45	AWAY	0	0
1986	4	-56.25	AWAY	0	0
1987	4	-67.5	AWAY	0	0
1988	4	-78.75	AWAY	0	0
1989	4	-90	AWAY	1	0
1990	4	-90	TOWARDS	0	1
1991	4	-78.75	TOWARDS	0	1
1992	4	-67.5	TOWARDS	0	1
1993	4	-56.25	TOWARDS	0	1
1994	4	-45	TOWARDS	1	1
1995	4	-33.75	TOWARDS	1	1
1996	4	-22.5	TOWARDS	0	1
1997	4	-11.25	TOWARDS	1	1
1998	4	0	TOWARDS	1	1
1999	4	11.25	TOWARDS	1	1
[truncated: 4,631 more rows]
