# Supplementary material for: Lighting-from-above prior in biological motion perception
Source: Sci Rep. 2018 Jan 24;8:1507. doi: 10.1038/s41598-018-19851-8 (PMC5784142; doi:10.1038/s41598-018-19851-8)
Supplement: Supplementary file 3 — Dataset 2 [file 41598_2018_19851_MOESM3_ESM.csv]

	participant	lightangle	walkdir	response	prevresp
1	1	Inf	AWAY	0	0
2	1	Inf	TOWARDS	1	1
3	1	Inf	AWAY	0	1
4	1	Inf	TOWARDS	1	1
5	1	Inf	AWAY	0	0
6	1	Inf	TOWARDS	1	1
7	1	Inf	AWAY	0	0
8	1	Inf	TOWARDS	1	0
9	1	Inf	AWAY	0	0
10	1	Inf	TOWARDS	1	1
11	1	Inf	AWAY	1	1
12	1	Inf	TOWARDS	1	0
13	1	Inf	AWAY	0	1
14	1	Inf	TOWARDS	1	1
15	1	Inf	AWAY	0	0
16	1	Inf	TOWARDS	1	1
17	1	Inf	AWAY	1	1
18	1	Inf	TOWARDS	0	1
19	1	Inf	AWAY	0	0
20	1	Inf	TOWARDS	1	1
21	1	Inf	AWAY	0	0
22	1	Inf	TOWARDS	1	1
23	1	Inf	AWAY	0	0
24	1	Inf	TOWARDS	0	1
25	1	Inf	AWAY	0	1
26	1	Inf	TOWARDS	1	1
27	1	Inf	AWAY	0	0
28	1	Inf	TOWARDS	1	1
29	1	Inf	AWAY	0	0
30	1	Inf	TOWARDS	0	1
31	2	Inf	AWAY	0	0
32	2	Inf	TOWARDS	0	1
33	2	Inf	AWAY	0	0
34	2	Inf	TOWARDS	1	1
35	2	Inf	AWAY	0	0
36	2	Inf	TOWARDS	1	1
37	2	Inf	AWAY	0	0
38	2	Inf	TOWARDS	1	1
39	2	Inf	AWAY	0	0
40	2	Inf	TOWARDS	1	1
41	2	Inf	AWAY	0	0
42	2	Inf	TOWARDS	1	1
43	2	Inf	AWAY	1	0
44	2	Inf	TOWARDS	1	1
45	2	Inf	AWAY	0	0
46	2	Inf	TOWARDS	1	1
47	2	Inf	AWAY	0	0
48	2	Inf	TOWARDS	1	1
49	2	Inf	AWAY	0	1
50	2	Inf	TOWARDS	1	1
51	2	Inf	AWAY	0	0
52	2	Inf	TOWARDS	1	1
53	2	Inf	AWAY	0	0
54	2	Inf	TOWARDS	1	1
55	2	Inf	AWAY	0	0
56	2	Inf	TOWARDS	1	1
57	2	Inf	AWAY	0	1
58	2	Inf	TOWARDS	1	1
59	2	Inf	AWAY	0	0
60	2	Inf	TOWARDS	1	1
61	3	Inf	AWAY	0	0
62	3	Inf	TOWARDS	1	1
63	3	Inf	AWAY	0	0
64	3	Inf	TOWARDS	1	1
65	3	Inf	AWAY	0	0
66	3	Inf	TOWARDS	0	1
67	3	Inf	AWAY	0	0
68	3	Inf	TOWARDS	1	1
69	3	Inf	AWAY	1	0
70	3	Inf	TOWARDS	1	1
71	3	Inf	AWAY	1	0
72	3	Inf	TOWARDS	1	1
73	3	Inf	AWAY	0	0
74	3	Inf	TOWARDS	1	1
75	3	Inf	AWAY	0	0
76	3	Inf	TOWARDS	0	1
77	3	Inf	AWAY	1	1
78	3	Inf	TOWARDS	1	1
79	3	Inf	AWAY	0	0
80	3	Inf	TOWARDS	1	1
81	3	Inf	AWAY	1	0
82	3	Inf	TOWARDS	0	0
83	3	Inf	AWAY	0	0
84	3	Inf	TOWARDS	0	1
85	3	Inf	AWAY	1	1
86	3	Inf	TOWARDS	0	1
87	3	Inf	AWAY	0	0
88	3	Inf	TOWARDS	1	1
89	3	Inf	AWAY	0	0
90	3	Inf	TOWARDS	0	1
91	4	Inf	AWAY	0	0
92	4	Inf	TOWARDS	1	1
93	4	Inf	AWAY	0	0
94	4	Inf	TOWARDS	1	1
95	4	Inf	AWAY	0	0
96	4	Inf	TOWARDS	0	1
97	4	Inf	AWAY	0	0
98	4	Inf	TOWARDS	1	1
99	4	Inf	AWAY	0	0
100	4	Inf	TOWARDS	1	1
101	4	Inf	AWAY	0	0
102	4	Inf	TOWARDS	1	1
103	4	Inf	AWAY	1	0
104	4	Inf	TOWARDS	1	1
105	4	Inf	AWAY	0	0
106	4	Inf	TOWARDS	0	1
107	4	Inf	AWAY	1	1
108	4	Inf	TOWARDS	1	1
109	4	Inf	AWAY	1	0
110	4	Inf	TOWARDS	1	1
111	4	Inf	AWAY	1	0
112	4	Inf	TOWARDS	0	1
113	4	Inf	AWAY	0	0
114	4	Inf	TOWARDS	0	1
115	4	Inf	AWAY	1	1
116	4	Inf	TOWARDS	1	1
117	4	Inf	AWAY	0	0
118	4	Inf	TOWARDS	0	1
119	4	Inf	AWAY	0	0
120	4	Inf	TOWARDS	0	1
121	5	Inf	AWAY	1	0
122	5	Inf	TOWARDS	1	1
123	5	Inf	AWAY	0	0
124	5	Inf	TOWARDS	0	1
125	5	Inf	AWAY	0	0
126	5	Inf	TOWARDS	0	1
127	5	Inf	AWAY	1	0
128	5	Inf	TOWARDS	0	1
129	5	Inf	AWAY	0	0
130	5	Inf	TOWARDS	1	1
131	5	Inf	AWAY	1	1
132	5	Inf	TOWARDS	1	0
133	5	Inf	AWAY	0	0
134	5	Inf	TOWARDS	1	1
135	5	Inf	AWAY	0	0
136	5	Inf	TOWARDS	0	1
137	5	Inf	AWAY	1	1
138	5	Inf	TOWARDS	0	1
139	5	Inf	AWAY	0	0
140	5	Inf	TOWARDS	0	1
141	5	Inf	AWAY	0	0
142	5	Inf	TOWARDS	1	1
143	5	Inf	AWAY	0	0
144	5	Inf	TOWARDS	0	1
145	5	Inf	AWAY	0	1
146	5	Inf	TOWARDS	0	1
147	5	Inf	AWAY	0	0
148	5	Inf	TOWARDS	0	1
149	5	Inf	AWAY	0	0
150	5	Inf	TOWARDS	0	0
151	6	Inf	AWAY	0	0
152	6	Inf	TOWARDS	1	1
153	6	Inf	AWAY	0	0
154	6	Inf	TOWARDS	1	1
155	6	Inf	AWAY	0	0
156	6	Inf	TOWARDS	1	1
157	6	Inf	AWAY	0	0
158	6	Inf	TOWARDS	1	1
159	6	Inf	AWAY	0	0
160	6	Inf	TOWARDS	1	1
161	6	Inf	AWAY	0	0
162	6	Inf	TOWARDS	1	1
163	6	Inf	AWAY	1	1
164	6	Inf	TOWARDS	0	1
165	6	Inf	AWAY	0	0
166	6	Inf	TOWARDS	1	1
167	6	Inf	AWAY	0	0
168	6	Inf	TOWARDS	1	1
169	6	Inf	AWAY	0	0
170	6	Inf	TOWARDS	0	1
171	6	Inf	AWAY	0	0
172	6	Inf	TOWARDS	1	1
173	6	Inf	AWAY	0	0
174	6	Inf	TOWARDS	1	1
175	6	Inf	AWAY	0	0
176	6	Inf	TOWARDS	0	1
177	6	Inf	AWAY	0	0
178	6	Inf	TOWARDS	1	1
179	6	Inf	AWAY	0	0
180	6	Inf	TOWARDS	1	1
181	7	Inf	AWAY	0	0
182	7	Inf	TOWARDS	1	1
183	7	Inf	AWAY	0	0
184	7	Inf	TOWARDS	1	1
185	7	Inf	AWAY	0	0
186	7	Inf	TOWARDS	0	1
187	7	Inf	AWAY	0	0
188	7	Inf	TOWARDS	1	1
189	7	Inf	AWAY	0	0
190	7	Inf	TOWARDS	1	1
191	7	Inf	AWAY	1	0
192	7	Inf	TOWARDS	1	1
193	7	Inf	AWAY	0	0
194	7	Inf	TOWARDS	1	1
195	7	Inf	AWAY	0	0
196	7	Inf	TOWARDS	1	1
197	7	Inf	AWAY	0	0
198	7	Inf	TOWARDS	0	1
199	7	Inf	AWAY	0	0
200	7	Inf	TOWARDS	1	1
201	7	Inf	AWAY	0	0
202	7	Inf	TOWARDS	1	1
203	7	Inf	AWAY	0	0
204	7	Inf	TOWARDS	0	1
205	7	Inf	AWAY	1	0
206	7	Inf	TOWARDS	0	1
207	7	Inf	AWAY	0	0
208	7	Inf	TOWARDS	1	1
209	7	Inf	AWAY	0	0
210	7	Inf	TOWARDS	1	1
211	8	Inf	AWAY	0	0
212	8	Inf	TOWARDS	1	1
213	8	Inf	AWAY	0	0
214	8	Inf	TOWARDS	1	1
215	8	Inf	AWAY	0	0
216	8	Inf	TOWARDS	1	1
217	8	Inf	AWAY	0	0
218	8	Inf	TOWARDS	1	1
219	8	Inf	AWAY	0	0
220	8	Inf	TOWARDS	1	1
221	8	Inf	AWAY	1	1
222	8	Inf	TOWARDS	0	0
223	8	Inf	AWAY	1	0
224	8	Inf	TOWARDS	1	1
225	8	Inf	AWAY	0	0
226	8	Inf	TOWARDS	1	1
227	8	Inf	AWAY	0	1
228	8	Inf	TOWARDS	0	1
229	8	Inf	AWAY	0	0
230	8	Inf	TOWARDS	1	1
231	8	Inf	AWAY	1	0
232	8	Inf	TOWARDS	0	1
233	8	Inf	AWAY	0	0
234	8	Inf	TOWARDS	0	1
235	8	Inf	AWAY	1	1
236	8	Inf	TOWARDS	0	1
237	8	Inf	AWAY	0	0
238	8	Inf	TOWARDS	0	1
239	8	Inf	AWAY	0	0
240	8	Inf	TOWARDS	1	1
241	9	Inf	AWAY	0	0
242	9	Inf	TOWARDS	1	1
243	9	Inf	AWAY	0	0
244	9	Inf	TOWARDS	1	1
245	9	Inf	AWAY	1	0
246	9	Inf	TOWARDS	1	1
247	9	Inf	AWAY	1	0
248	9	Inf	TOWARDS	0	1
249	9	Inf	AWAY	1	0
250	9	Inf	TOWARDS	1	1
251	9	Inf	AWAY	1	0
252	9	Inf	TOWARDS	0	1
253	9	Inf	AWAY	1	1
254	9	Inf	TOWARDS	0	1
255	9	Inf	AWAY	0	0
256	9	Inf	TOWARDS	1	1
257	9	Inf	AWAY	1	0
258	9	Inf	TOWARDS	1	1
259	9	Inf	AWAY	0	0
260	9	Inf	TOWARDS	0	1
261	9	Inf	AWAY	1	1
262	9	Inf	TOWARDS	0	1
263	9	Inf	AWAY	1	0
264	9	Inf	TOWARDS	0	1
265	9	Inf	AWAY	0	0
266	9	Inf	TOWARDS	0	1
267	9	Inf	AWAY	1	0
268	9	Inf	TOWARDS	1	1
269	9	Inf	AWAY	1	0
270	9	Inf	TOWARDS	0	1
271	10	Inf	AWAY	0	0
272	10	Inf	TOWARDS	1	1
273	10	Inf	AWAY	1	1
274	10	Inf	TOWARDS	1	1
275	10	Inf	AWAY	0	0
276	10	Inf	TOWARDS	0	1
277	10	Inf	AWAY	0	0
278	10	Inf	TOWARDS	1	1
279	10	Inf	AWAY	1	0
280	10	Inf	TOWARDS	0	1
281	10	Inf	AWAY	1	1
282	10	Inf	TOWARDS	1	0
283	10	Inf	AWAY	1	0
284	10	Inf	TOWARDS	1	1
285	10	Inf	AWAY	0	0
286	10	Inf	TOWARDS	0	1
287	10	Inf	AWAY	1	1
288	10	Inf	TOWARDS	1	1
289	10	Inf	AWAY	0	0
290	10	Inf	TOWARDS	1	1
291	10	Inf	AWAY	0	0
292	10	Inf	TOWARDS	0	1
293	10	Inf	AWAY	0	0
294	10	Inf	TOWARDS	0	1
295	10	Inf	AWAY	0	0
296	10	Inf	TOWARDS	1	1
297	10	Inf	AWAY	1	1
298	10	Inf	TOWARDS	0	0
299	10	Inf	AWAY	0	0
300	10	Inf	TOWARDS	1	1
301	11	Inf	AWAY	0	0
302	11	Inf	TOWARDS	1	1
303	11	Inf	AWAY	0	0
304	11	Inf	TOWARDS	1	1
305	11	Inf	AWAY	0	0
306	11	Inf	TOWARDS	1	1
307	11	Inf	AWAY	0	0
308	11	Inf	TOWARDS	1	1
309	11	Inf	AWAY	0	0
310	11	Inf	TOWARDS	1	1
311	11	Inf	AWAY	0	0
312	11	Inf	TOWARDS	1	1
313	11	Inf	AWAY	0	0
314	11	Inf	TOWARDS	1	1
315	11	Inf	AWAY	0	0
316	11	Inf	TOWARDS	1	1
317	11	Inf	AWAY	0	1
318	11	Inf	TOWARDS	1	1
319	11	Inf	AWAY	0	0
320	11	Inf	TOWARDS	1	1
321	11	Inf	AWAY	0	0
322	11	Inf	TOWARDS	1	1
323	11	Inf	AWAY	0	0
324	11	Inf	TOWARDS	1	1
325	11	Inf	AWAY	0	1
326	11	Inf	TOWARDS	1	1
327	11	Inf	AWAY	0	0
328	11	Inf	TOWARDS	1	1
329	11	Inf	AWAY	0	0
330	11	Inf	TOWARDS	1	1
331	12	Inf	AWAY	0	0
332	12	Inf	TOWARDS	0	1
333	12	Inf	AWAY	1	0
334	12	Inf	TOWARDS	0	1
335	12	Inf	AWAY	1	0
336	12	Inf	TOWARDS	0	1
337	12	Inf	AWAY	0	0
338	12	Inf	TOWARDS	0	1
339	12	Inf	AWAY	0	0
340	12	Inf	TOWARDS	1	1
341	12	Inf	AWAY	0	1
342	12	Inf	TOWARDS	1	0
343	12	Inf	AWAY	0	0
344	12	Inf	TOWARDS	0	1
345	12	Inf	AWAY	0	0
346	12	Inf	TOWARDS	0	1
347	12	Inf	AWAY	1	1
348	12	Inf	TOWARDS	1	1
349	12	Inf	AWAY	1	1
350	12	Inf	TOWARDS	0	0
351	12	Inf	AWAY	0	0
352	12	Inf	TOWARDS	0	1
353	12	Inf	AWAY	0	0
354	12	Inf	TOWARDS	0	1
355	12	Inf	AWAY	0	1
356	12	Inf	TOWARDS	1	1
357	12	Inf	AWAY	0	0
358	12	Inf	TOWARDS	1	1
359	12	Inf	AWAY	0	0
360	12	Inf	TOWARDS	1	1
361	13	Inf	AWAY	0	0
362	13	Inf	TOWARDS	0	1
363	13	Inf	AWAY	1	0
364	13	Inf	TOWARDS	1	1
365	13	Inf	AWAY	0	0
366	13	Inf	TOWARDS	0	1
367	13	Inf	AWAY	0	0
368	13	Inf	TOWARDS	0	1
369	13	Inf	AWAY	0	0
370	13	Inf	TOWARDS	0	1
371	13	Inf	AWAY	0	0
372	13	Inf	TOWARDS	1	1
373	13	Inf	AWAY	0	0
374	13	Inf	TOWARDS	0	1
375	13	Inf	AWAY	0	0
376	13	Inf	TOWARDS	0	1
377	13	Inf	AWAY	1	1
378	13	Inf	TOWARDS	0	1
379	13	Inf	AWAY	0	0
380	13	Inf	TOWARDS	0	1
381	13	Inf	AWAY	1	0
382	13	Inf	TOWARDS	0	1
383	13	Inf	AWAY	1	0
384	13	Inf	TOWARDS	0	1
385	13	Inf	AWAY	1	0
386	13	Inf	TOWARDS	0	1
387	13	Inf	AWAY	1	1
388	13	Inf	TOWARDS	0	0
389	13	Inf	AWAY	0	0
390	13	Inf	TOWARDS	0	1
