# Supplementary material for: Lighting-from-above prior in biological motion perception
Source: Sci Rep. 2018 Jan 24;8:1507. doi: 10.1038/s41598-018-19851-8 (PMC5784142; doi:10.1038/s41598-018-19851-8)
Supplement: Supplementary file 4 — Dataset 3 [file 41598_2018_19851_MOESM4_ESM.csv]

	participant	lightangle	walkdir	response	bodypart	lightdir	resp.wadi
1	1	45	AWAY	1	body	above	away
2	1	45	AWAY	1	body	above	away
3	1	45	AWAY	1	body	above	away
4	1	45	AWAY	0	body	above	towards
5	1	45	AWAY	1	body	above	away
6	1	45	AWAY	0	body	above	towards
7	1	45	AWAY	0	body	above	towards
8	1	45	AWAY	0	body	above	towards
9	1	45	AWAY	1	body	above	away
10	1	45	AWAY	0	body	above	towards
11	1	45	AWAY	1	body	above	away
12	1	45	AWAY	0	body	above	towards
13	1	45	AWAY	0	body	above	towards
14	1	45	AWAY	0	body	above	towards
15	1	45	AWAY	1	body	above	away
16	1	45	AWAY	0	body	above	towards
17	1	45	AWAY	0	body	above	towards
18	1	45	AWAY	0	body	above	towards
19	1	45	AWAY	0	body	above	towards
20	1	45	AWAY	0	body	above	towards
21	1	45	AWAY	1	thighs	above	away
22	1	45	AWAY	1	thighs	above	away
23	1	45	AWAY	1	thighs	above	away
24	1	45	AWAY	1	thighs	above	away
25	1	45	AWAY	1	thighs	above	away
26	1	45	AWAY	1	thighs	above	away
27	1	45	AWAY	1	thighs	above	away
28	1	45	AWAY	1	thighs	above	away
29	1	45	AWAY	1	thighs	above	away
30	1	45	AWAY	1	thighs	above	away
31	1	45	AWAY	1	thighs	above	away
32	1	45	AWAY	1	thighs	above	away
33	1	45	AWAY	1	thighs	above	away
34	1	45	AWAY	1	thighs	above	away
35	1	45	AWAY	1	thighs	above	away
36	1	45	AWAY	1	thighs	above	away
37	1	45	AWAY	1	thighs	above	away
38	1	45	AWAY	1	thighs	above	away
39	1	45	AWAY	1	thighs	above	away
40	1	45	AWAY	1	thighs	above	away
41	1	45	AWAY	1	arms	above	away
42	1	45	AWAY	1	arms	above	away
43	1	45	AWAY	1	arms	above	away
44	1	45	AWAY	1	arms	above	away
45	1	45	AWAY	1	arms	above	away
46	1	45	AWAY	1	arms	above	away
47	1	45	AWAY	0	arms	above	towards
48	1	45	AWAY	1	arms	above	away
49	1	45	AWAY	1	arms	above	away
50	1	45	AWAY	1	arms	above	away
51	1	45	AWAY	1	arms	above	away
52	1	45	AWAY	1	arms	above	away
53	1	45	AWAY	1	arms	above	away
54	1	45	AWAY	1	arms	above	away
55	1	45	AWAY	1	arms	above	away
56	1	45	AWAY	1	arms	above	away
57	1	45	AWAY	1	arms	above	away
58	1	45	AWAY	0	arms	above	towards
59	1	45	AWAY	1	arms	above	away
60	1	45	AWAY	1	arms	above	away
61	1	45	AWAY	1	legs	above	away
62	1	45	AWAY	1	legs	above	away
63	1	45	AWAY	1	legs	above	away
64	1	45	AWAY	1	legs	above	away
65	1	45	AWAY	1	legs	above	away
66	1	45	AWAY	1	legs	above	away
67	1	45	AWAY	1	legs	above	away
68	1	45	AWAY	1	legs	above	away
69	1	45	AWAY	0	legs	above	towards
70	1	45	AWAY	1	legs	above	away
71	1	45	AWAY	1	legs	above	away
72	1	45	AWAY	1	legs	above	away
73	1	45	AWAY	1	legs	above	away
74	1	45	AWAY	1	legs	above	away
75	1	45	AWAY	1	legs	above	away
76	1	45	AWAY	1	legs	above	away
77	1	45	AWAY	1	legs	above	away
78	1	45	AWAY	1	legs	above	away
79	1	45	AWAY	1	legs	above	away
80	1	45	AWAY	1	legs	above	away
81	1	45	AWAY	1	thighs&legs	above	away
82	1	45	AWAY	1	thighs&legs	above	away
83	1	45	AWAY	1	thighs&legs	above	away
84	1	45	AWAY	1	thighs&legs	above	away
85	1	45	AWAY	1	thighs&legs	above	away
86	1	45	AWAY	1	thighs&legs	above	away
87	1	45	AWAY	1	thighs&legs	above	away
88	1	45	AWAY	1	thighs&legs	above	away
89	1	45	AWAY	1	thighs&legs	above	away
90	1	45	AWAY	1	thighs&legs	above	away
91	1	45	AWAY	1	thighs&legs	above	away
92	1	45	AWAY	1	thighs&legs	above	away
93	1	45	AWAY	1	thighs&legs	above	away
94	1	45	AWAY	1	thighs&legs	above	away
95	1	45	AWAY	1	thighs&legs	above	away
96	1	45	AWAY	1	thighs&legs	above	away
97	1	45	AWAY	1	thighs&legs	above	away
98	1	45	AWAY	1	thighs&legs	above	away
99	1	45	AWAY	1	thighs&legs	above	away
100	1	45	AWAY	1	thighs&legs	above	away
101	1	45	AWAY	1	arms&thighs	above	away
102	1	45	AWAY	1	arms&thighs	above	away
103	1	45	AWAY	1	arms&thighs	above	away
104	1	45	AWAY	1	arms&thighs	above	away
105	1	45	AWAY	1	arms&thighs	above	away
106	1	45	AWAY	1	arms&thighs	above	away
107	1	45	AWAY	1	arms&thighs	above	away
108	1	45	AWAY	1	arms&thighs	above	away
109	1	45	AWAY	1	arms&thighs	above	away
110	1	45	AWAY	1	arms&thighs	above	away
111	1	45	AWAY	1	arms&thighs	above	away
112	1	45	AWAY	1	arms&thighs	above	away
113	1	45	AWAY	1	arms&thighs	above	away
114	1	45	AWAY	1	arms&thighs	above	away
115	1	45	AWAY	1	arms&thighs	above	away
116	1	45	AWAY	1	arms&thighs	above	away
117	1	45	AWAY	1	arms&thighs	above	away
118	1	45	AWAY	1	arms&thighs	above	away
119	1	45	AWAY	1	arms&thighs	above	away
120	1	45	AWAY	1	arms&thighs	above	away
121	1	45	AWAY	1	arms&legs	above	away
122	1	45	AWAY	1	arms&legs	above	away
123	1	45	AWAY	1	arms&legs	above	away
124	1	45	AWAY	1	arms&legs	above	away
125	1	45	AWAY	1	arms&legs	above	away
126	1	45	AWAY	1	arms&legs	above	away
127	1	45	AWAY	1	arms&legs	above	away
128	1	45	AWAY	1	arms&legs	above	away
129	1	45	AWAY	0	arms&legs	above	towards
130	1	45	AWAY	0	arms&legs	above	towards
131	1	45	AWAY	1	arms&legs	above	away
132	1	45	AWAY	1	arms&legs	above	away
133	1	45	AWAY	1	arms&legs	above	away
134	1	45	AWAY	1	arms&legs	above	away
135	1	45	AWAY	1	arms&legs	above	away
136	1	45	AWAY	1	arms&legs	above	away
137	1	45	AWAY	1	arms&legs	above	away
138	1	45	AWAY	1	arms&legs	above	away
139	1	45	AWAY	1	arms&legs	above	away
140	1	45	AWAY	1	arms&legs	above	away
141	1	45	AWAY	1	all	above	away
142	1	45	AWAY	1	all	above	away
143	1	45	AWAY	1	all	above	away
144	1	45	AWAY	1	all	above	away
145	1	45	AWAY	1	all	above	away
146	1	45	AWAY	1	all	above	away
147	1	45	AWAY	1	all	above	away
148	1	45	AWAY	1	all	above	away
149	1	45	AWAY	1	all	above	away
150	1	45	AWAY	1	all	above	away
151	1	45	AWAY	1	all	above	away
152	1	45	AWAY	1	all	above	away
153	1	45	AWAY	1	all	above	away
154	1	45	AWAY	1	all	above	away
155	1	45	AWAY	1	all	above	away
156	1	45	AWAY	1	all	above	away
157	1	45	AWAY	1	all	above	away
158	1	45	AWAY	1	all	above	away
159	1	45	AWAY	1	all	above	away
160	1	45	AWAY	1	all	above	away
161	1	45	AWAY	0	none	above	towards
162	1	45	AWAY	0	none	above	towards
163	1	45	AWAY	1	none	above	away
164	1	45	AWAY	0	none	above	towards
165	1	45	AWAY	0	none	above	towards
166	1	45	AWAY	0	none	above	towards
167	1	45	AWAY	0	none	above	towards
168	1	45	AWAY	0	none	above	towards
169	1	45	AWAY	1	none	above	away
170	1	45	AWAY	0	none	above	towards
171	1	45	AWAY	0	none	above	towards
172	1	45	AWAY	0	none	above	towards
173	1	45	AWAY	1	none	above	away
174	1	45	AWAY	0	none	above	towards
175	1	45	AWAY	1	none	above	away
176	1	45	AWAY	1	none	above	away
177	1	45	AWAY	1	none	above	away
178	1	45	AWAY	1	none	above	away
179	1	45	AWAY	0	none	above	towards
180	1	45	AWAY	0	none	above	towards
181	1	-45	AWAY	1	body	below	away
182	1	-45	AWAY	0	body	below	towards
183	1	-45	AWAY	1	body	below	away
184	1	-45	AWAY	0	body	below	towards
185	1	-45	AWAY	1	body	below	away
186	1	-45	AWAY	0	body	below	towards
187	1	-45	AWAY	0	body	below	towards
188	1	-45	AWAY	1	body	below	away
189	1	-45	AWAY	0	body	below	towards
190	1	-45	AWAY	1	body	below	away
191	1	-45	AWAY	1	body	below	away
192	1	-45	AWAY	1	body	below	away
193	1	-45	AWAY	0	body	below	towards
194	1	-45	AWAY	1	body	below	away
195	1	-45	AWAY	1	body	below	away
196	1	-45	AWAY	1	body	below	away
197	1	-45	AWAY	0	body	below	towards
198	1	-45	AWAY	0	body	below	towards
199	1	-45	AWAY	0	body	below	towards
200	1	-45	AWAY	0	body	below	towards
201	1	-45	AWAY	0	thighs	below	towards
202	1	-45	AWAY	0	thighs	below	towards
203	1	-45	AWAY	0	thighs	below	towards
204	1	-45	AWAY	0	thighs	below	towards
205	1	-45	AWAY	0	thighs	below	towards
206	1	-45	AWAY	0	thighs	below	towards
207	1	-45	AWAY	0	thighs	below	towards
208	1	-45	AWAY	0	thighs	below	towards
209	1	-45	AWAY	0	thighs	below	towards
210	1	-45	AWAY	0	thighs	below	towards
211	1	-45	AWAY	0	thighs	below	towards
212	1	-45	AWAY	0	thighs	below	towards
213	1	-45	AWAY	0	thighs	below	towards
214	1	-45	AWAY	0	thighs	below	towards
215	1	-45	AWAY	0	thighs	below	towards
216	1	-45	AWAY	0	thighs	below	towards
217	1	-45	AWAY	0	thighs	below	towards
218	1	-45	AWAY	0	thighs	below	towards
219	1	-45	AWAY	0	thighs	below	towards
220	1	-45	AWAY	0	thighs	below	towards
221	1	-45	AWAY	0	arms	below	towards
222	1	-45	AWAY	0	arms	below	towards
223	1	-45	AWAY	0	arms	below	towards
224	1	-45	AWAY	0	arms	below	towards
225	1	-45	AWAY	0	arms	below	towards
226	1	-45	AWAY	0	arms	below	towards
227	1	-45	AWAY	0	arms	below	towards
228	1	-45	AWAY	1	arms	below	away
229	1	-45	AWAY	0	arms	below	towards
230	1	-45	AWAY	0	arms	below	towards
231	1	-45	AWAY	1	arms	below	away
232	1	-45	AWAY	0	arms	below	towards
233	1	-45	AWAY	0	arms	below	towards
234	1	-45	AWAY	1	arms	below	away
235	1	-45	AWAY	0	arms	below	towards
236	1	-45	AWAY	0	arms	below	towards
237	1	-45	AWAY	0	arms	below	towards
238	1	-45	AWAY	0	arms	below	towards
239	1	-45	AWAY	0	arms	below	towards
240	1	-45	AWAY	0	arms	below	towards
241	1	-45	AWAY	1	legs	below	away
242	1	-45	AWAY	0	legs	below	towards
243	1	-45	AWAY	1	legs	below	away
244	1	-45	AWAY	0	legs	below	towards
245	1	-45	AWAY	1	legs	below	away
246	1	-45	AWAY	0	legs	below	towards
247	1	-45	AWAY	0	legs	below	towards
248	1	-45	AWAY	0	legs	below	towards
249	1	-45	AWAY	0	legs	below	towards
250	1	-45	AWAY	0	legs	below	towards
251	1	-45	AWAY	0	legs	below	towards
252	1	-45	AWAY	0	legs	below	towards
253	1	-45	AWAY	0	legs	below	towards
254	1	-45	AWAY	0	legs	below	towards
255	1	-45	AWAY	0	legs	below	towards
256	1	-45	AWAY	1	legs	below	away
257	1	-45	AWAY	0	legs	below	towards
258	1	-45	AWAY	0	legs	below	towards
259	1	-45	AWAY	0	legs	below	towards
260	1	-45	AWAY	0	legs	below	towards
261	1	-45	AWAY	0	thighs&legs	below	towards
262	1	-45	AWAY	0	thighs&legs	below	towards
263	1	-45	AWAY	0	thighs&legs	below	towards
264	1	-45	AWAY	0	thighs&legs	below	towards
265	1	-45	AWAY	1	thighs&legs	below	away
266	1	-45	AWAY	0	thighs&legs	below	towards
267	1	-45	AWAY	0	thighs&legs	below	towards
268	1	-45	AWAY	0	thighs&legs	below	towards
269	1	-45	AWAY	0	thighs&legs	below	towards
270	1	-45	AWAY	0	thighs&legs	below	towards
271	1	-45	AWAY	0	thighs&legs	below	towards
272	1	-45	AWAY	0	thighs&legs	below	towards
273	1	-45	AWAY	0	thighs&legs	below	towards
274	1	-45	AWAY	0	thighs&legs	below	towards
275	1	-45	AWAY	0	thighs&legs	below	towards
276	1	-45	AWAY	0	thighs&legs	below	towards
277	1	-45	AWAY	0	thighs&legs	below	towards
278	1	-45	AWAY	0	thighs&legs	below	towards
279	1	-45	AWAY	0	thighs&legs	below	towards
280	1	-45	AWAY	0	thighs&legs	below	towards
281	1	-45	AWAY	0	arms&thighs	below	towards
282	1	-45	AWAY	0	arms&thighs	below	towards
283	1	-45	AWAY	0	arms&thighs	below	towards
284	1	-45	AWAY	0	arms&thighs	below	towards
285	1	-45	AWAY	0	arms&thighs	below	towards
286	1	-45	AWAY	0	arms&thighs	below	towards
287	1	-45	AWAY	0	arms&thighs	below	towards
288	1	-45	AWAY	0	arms&thighs	below	towards
289	1	-45	AWAY	0	arms&thighs	below	towards
290	1	-45	AWAY	0	arms&thighs	below	towards
291	1	-45	AWAY	0	arms&thighs	below	towards
292	1	-45	AWAY	0	arms&thighs	below	towards
293	1	-45	AWAY	0	arms&thighs	below	towards
294	1	-45	AWAY	0	arms&thighs	below	towards
295	1	-45	AWAY	0	arms&thighs	below	towards
296	1	-45	AWAY	0	arms&thighs	below	towards
297	1	-45	AWAY	0	arms&thighs	below	towards
298	1	-45	AWAY	1	arms&thighs	below	away
299	1	-45	AWAY	0	arms&thighs	below	towards
300	1	-45	AWAY	0	arms&thighs	below	towards
301	1	-45	AWAY	0	arms&legs	below	towards
302	1	-45	AWAY	0	arms&legs	below	towards
303	1	-45	AWAY	0	arms&legs	below	towards
304	1	-45	AWAY	0	arms&legs	below	towards
305	1	-45	AWAY	0	arms&legs	below	towards
306	1	-45	AWAY	0	arms&legs	below	towards
307	1	-45	AWAY	0	arms&legs	below	towards
308	1	-45	AWAY	0	arms&legs	below	towards
309	1	-45	AWAY	0	arms&legs	below	towards
310	1	-45	AWAY	0	arms&legs	below	towards
311	1	-45	AWAY	0	arms&legs	below	towards
312	1	-45	AWAY	0	arms&legs	below	towards
313	1	-45	AWAY	0	arms&legs	below	towards
314	1	-45	AWAY	0	arms&legs	below	towards
315	1	-45	AWAY	0	arms&legs	below	towards
316	1	-45	AWAY	0	arms&legs	below	towards
317	1	-45	AWAY	0	arms&legs	below	towards
318	1	-45	AWAY	0	arms&legs	below	towards
319	1	-45	AWAY	0	arms&legs	below	towards
320	1	-45	AWAY	0	arms&legs	below	towards
321	1	-45	AWAY	0	all	below	towards
322	1	-45	AWAY	0	all	below	towards
323	1	-45	AWAY	0	all	below	towards
324	1	-45	AWAY	0	all	below	towards
325	1	-45	AWAY	0	all	below	towards
326	1	-45	AWAY	0	all	below	towards
327	1	-45	AWAY	0	all	below	towards
328	1	-45	AWAY	0	all	below	towards
329	1	-45	AWAY	0	all	below	towards
330	1	-45	AWAY	0	all	below	towards
331	1	-45	AWAY	0	all	below	towards
332	1	-45	AWAY	0	all	below	towards
333	1	-45	AWAY	0	all	below	towards
334	1	-45	AWAY	0	all	below	towards
335	1	-45	AWAY	0	all	below	towards
336	1	-45	AWAY	0	all	below	towards
337	1	-45	AWAY	0	all	below	towards
338	1	-45	AWAY	0	all	below	towards
339	1	-45	AWAY	0	all	below	towards
340	1	-45	AWAY	0	all	below	towards
341	1	-45	AWAY	1	none	below	away
342	1	-45	AWAY	1	none	below	away
343	1	-45	AWAY	0	none	below	towards
344	1	-45	AWAY	0	none	below	towards
345	1	-45	AWAY	0	none	below	towards
346	1	-45	AWAY	0	none	below	towards
347	1	-45	AWAY	1	none	below	away
348	1	-45	AWAY	1	none	below	away
349	1	-45	AWAY	1	none	below	away
350	1	-45	AWAY	1	none	below	away
351	1	-45	AWAY	0	none	below	towards
352	1	-45	AWAY	0	none	below	towards
353	1	-45	AWAY	1	none	below	away
354	1	-45	AWAY	1	none	below	away
355	1	-45	AWAY	0	none	below	towards
356	1	-45	AWAY	0	none	below	towards
357	1	-45	AWAY	1	none	below	away
358	1	-45	AWAY	1	none	below	away
359	1	-45	AWAY	0	none	below	towards
360	1	-45	AWAY	1	none	below	away
361	1	45	TOWARDS	0	body	above	away
362	1	45	TOWARDS	1	body	above	towards
363	1	45	TOWARDS	1	body	above	towards
364	1	45	TOWARDS	0	body	above	away
365	1	45	TOWARDS	1	body	above	towards
366	1	45	TOWARDS	1	body	above	towards
367	1	45	TOWARDS	1	body	above	towards
368	1	45	TOWARDS	0	body	above	away
369	1	45	TOWARDS	1	body	above	towards
370	1	45	TOWARDS	1	body	above	towards
371	1	45	TOWARDS	1	body	above	towards
372	1	45	TOWARDS	0	body	above	away
373	1	45	TOWARDS	0	body	above	away
374	1	45	TOWARDS	0	body	above	away
375	1	45	TOWARDS	1	body	above	towards
376	1	45	TOWARDS	0	body	above	away
377	1	45	TOWARDS	0	body	above	away
378	1	45	TOWARDS	1	body	above	towards
379	1	45	TOWARDS	1	body	above	towards
380	1	45	TOWARDS	0	body	above	away
381	1	45	TOWARDS	1	thighs	above	towards
382	1	45	TOWARDS	1	thighs	above	towards
383	1	45	TOWARDS	1	thighs	above	towards
384	1	45	TOWARDS	0	thighs	above	away
385	1	45	TOWARDS	1	thighs	above	towards
386	1	45	TOWARDS	1	thighs	above	towards
387	1	45	TOWARDS	1	thighs	above	towards
388	1	45	TOWARDS	1	thighs	above	towards
389	1	45	TOWARDS	1	thighs	above	towards
390	1	45	TOWARDS	1	thighs	above	towards
391	1	45	TOWARDS	1	thighs	above	towards
392	1	45	TOWARDS	1	thighs	above	towards
393	1	45	TOWARDS	1	thighs	above	towards
394	1	45	TOWARDS	1	thighs	above	towards
395	1	45	TOWARDS	1	thighs	above	towards
396	1	45	TOWARDS	1	thighs	above	towards
397	1	45	TOWARDS	1	thighs	above	towards
398	1	45	TOWARDS	1	thighs	above	towards
399	1	45	TOWARDS	1	thighs	above	towards
400	1	45	TOWARDS	1	thighs	above	towards
401	1	45	TOWARDS	1	arms	above	towards
402	1	45	TOWARDS	1	arms	above	towards
403	1	45	TOWARDS	1	arms	above	towards
404	1	45	TOWARDS	0	arms	above	away
405	1	45	TOWARDS	0	arms	above	away
406	1	45	TOWARDS	1	arms	above	towards
407	1	45	TOWARDS	0	arms	above	away
408	1	45	TOWARDS	0	arms	above	away
409	1	45	TOWARDS	1	arms	above	towards
410	1	45	TOWARDS	1	arms	above	towards
411	1	45	TOWARDS	1	arms	above	towards
412	1	45	TOWARDS	1	arms	above	towards
413	1	45	TOWARDS	1	arms	above	towards
414	1	45	TOWARDS	1	arms	above	towards
415	1	45	TOWARDS	0	arms	above	away
416	1	45	TOWARDS	1	arms	above	towards
417	1	45	TOWARDS	1	arms	above	towards
418	1	45	TOWARDS	1	arms	above	towards
419	1	45	TOWARDS	1	arms	above	towards
420	1	45	TOWARDS	1	arms	above	towards
421	1	45	TOWARDS	0	legs	above	away
422	1	45	TOWARDS	0	legs	above	away
423	1	45	TOWARDS	0	legs	above	away
424	1	45	TOWARDS	0	legs	above	away
425	1	45	TOWARDS	1	legs	above	towards
426	1	45	TOWARDS	0	legs	above	away
427	1	45	TOWARDS	1	legs	above	towards
428	1	45	TOWARDS	0	legs	above	away
429	1	45	TOWARDS	0	legs	above	away
430	1	45	TOWARDS	0	legs	above	away
431	1	45	TOWARDS	1	legs	above	towards
432	1	45	TOWARDS	0	legs	above	away
433	1	45	TOWARDS	1	legs	above	towards
434	1	45	TOWARDS	0	legs	above	away
435	1	45	TOWARDS	1	legs	above	towards
436	1	45	TOWARDS	0	legs	above	away
437	1	45	TOWARDS	1	legs	above	towards
438	1	45	TOWARDS	1	legs	above	towards
439	1	45	TOWARDS	0	legs	above	away
440	1	45	TOWARDS	0	legs	above	away
441	1	45	TOWARDS	1	thighs&legs	above	towards
442	1	45	TOWARDS	1	thighs&legs	above	towards
443	1	45	TOWARDS	0	thighs&legs	above	away
444	1	45	TOWARDS	1	thighs&legs	above	towards
445	1	45	TOWARDS	1	thighs&legs	above	towards
446	1	45	TOWARDS	1	thighs&legs	above	towards
447	1	45	TOWARDS	1	thighs&legs	above	towards
448	1	45	TOWARDS	1	thighs&legs	above	towards
449	1	45	TOWARDS	1	thighs&legs	above	towards
450	1	45	TOWARDS	1	thighs&legs	above	towards
451	1	45	TOWARDS	1	thighs&legs	above	towards
452	1	45	TOWARDS	1	thighs&legs	above	towards
453	1	45	TOWARDS	1	thighs&legs	above	towards
454	1	45	TOWARDS	1	thighs&legs	above	towards
455	1	45	TOWARDS	1	thighs&legs	above	towards
456	1	45	TOWARDS	1	thighs&legs	above	towards
457	1	45	TOWARDS	1	thighs&legs	above	towards
458	1	45	TOWARDS	1	thighs&legs	above	towards
459	1	45	TOWARDS	1	thighs&legs	above	towards
460	1	45	TOWARDS	1	thighs&legs	above	towards
461	1	45	TOWARDS	1	arms&thighs	above	towards
462	1	45	TOWARDS	1	arms&thighs	above	towards
463	1	45	TOWARDS	1	arms&thighs	above	towards
464	1	45	TOWARDS	1	arms&thighs	above	towards
465	1	45	TOWARDS	1	arms&thighs	above	towards
466	1	45	TOWARDS	1	arms&thighs	above	towards
467	1	45	TOWARDS	1	arms&thighs	above	towards
468	1	45	TOWARDS	1	arms&thighs	above	towards
469	1	45	TOWARDS	1	arms&thighs	above	towards
470	1	45	TOWARDS	1	arms&thighs	above	towards
471	1	45	TOWARDS	1	arms&thighs	above	towards
472	1	45	TOWARDS	1	arms&thighs	above	towards
473	1	45	TOWARDS	1	arms&thighs	above	towards
474	1	45	TOWARDS	1	arms&thighs	above	towards
475	1	45	TOWARDS	1	arms&thighs	above	towards
476	1	45	TOWARDS	1	arms&thighs	above	towards
477	1	45	TOWARDS	1	arms&thighs	above	towards
478	1	45	TOWARDS	1	arms&thighs	above	towards
479	1	45	TOWARDS	1	arms&thighs	above	towards
480	1	45	TOWARDS	1	arms&thighs	above	towards
481	1	45	TOWARDS	1	arms&legs	above	towards
482	1	45	TOWARDS	1	arms&legs	above	towards
483	1	45	TOWARDS	1	arms&legs	above	towards
484	1	45	TOWARDS	1	arms&legs	above	towards
485	1	45	TOWARDS	1	arms&legs	above	towards
486	1	45	TOWARDS	0	arms&legs	above	away
487	1	45	TOWARDS	1	arms&legs	above	towards
488	1	45	TOWARDS	0	arms&legs	above	away
489	1	45	TOWARDS	1	arms&legs	above	towards
490	1	45	TOWARDS	1	arms&legs	above	towards
491	1	45	TOWARDS	1	arms&legs	above	towards
492	1	45	TOWARDS	1	arms&legs	above	towards
493	1	45	TOWARDS	1	arms&legs	above	towards
494	1	45	TOWARDS	1	arms&legs	above	towards
495	1	45	TOWARDS	1	arms&legs	above	towards
496	1	45	TOWARDS	0	arms&legs	above	away
497	1	45	TOWARDS	1	arms&legs	above	towards
498	1	45	TOWARDS	0	arms&legs	above	away
499	1	45	TOWARDS	1	arms&legs	above	towards
500	1	45	TOWARDS	0	arms&legs	above	away
501	1	45	TOWARDS	1	all	above	towards
502	1	45	TOWARDS	1	all	above	towards
503	1	45	TOWARDS	1	all	above	towards
504	1	45	TOWARDS	1	all	above	towards
505	1	45	TOWARDS	1	all	above	towards
506	1	45	TOWARDS	1	all	above	towards
507	1	45	TOWARDS	1	all	above	towards
508	1	45	TOWARDS	1	all	above	towards
509	1	45	TOWARDS	1	all	above	towards
510	1	45	TOWARDS	1	all	above	towards
511	1	45	TOWARDS	1	all	above	towards
512	1	45	TOWARDS	1	all	above	towards
513	1	45	TOWARDS	1	all	above	towards
514	1	45	TOWARDS	1	all	above	towards
515	1	45	TOWARDS	1	all	above	towards
516	1	45	TOWARDS	1	all	above	towards
517	1	45	TOWARDS	1	all	above	towards
518	1	45	TOWARDS	1	all	above	towards
519	1	45	TOWARDS	1	all	above	towards
520	1	45	TOWARDS	1	all	above	towards
521	1	45	TOWARDS	1	none	above	towards
522	1	45	TOWARDS	0	none	above	away
523	1	45	TOWARDS	0	none	above	away
524	1	45	TOWARDS	0	none	above	away
525	1	45	TOWARDS	1	none	above	towards
526	1	45	TOWARDS	1	none	above	towards
527	1	45	TOWARDS	1	none	above	towards
528	1	45	TOWARDS	0	none	above	away
529	1	45	TOWARDS	1	none	above	towards
530	1	45	TOWARDS	0	none	above	away
531	1	45	TOWARDS	0	none	above	away
532	1	45	TOWARDS	0	none	above	away
533	1	45	TOWARDS	0	none	above	away
534	1	45	TOWARDS	0	none	above	away
535	1	45	TOWARDS	1	none	above	towards
536	1	45	TOWARDS	0	none	above	away
537	1	45	TOWARDS	0	none	above	away
538	1	45	TOWARDS	0	none	above	away
539	1	45	TOWARDS	1	none	above	towards
540	1	45	TOWARDS	1	none	above	towards
541	1	-45	TOWARDS	0	body	below	away
542	1	-45	TOWARDS	1	body	below	towards
543	1	-45	TOWARDS	1	body	below	towards
544	1	-45	TOWARDS	0	body	below	away
545	1	-45	TOWARDS	1	body	below	towards
546	1	-45	TOWARDS	1	body	below	towards
547	1	-45	TOWARDS	1	body	below	towards
548	1	-45	TOWARDS	1	body	below	towards
549	1	-45	TOWARDS	1	body	below	towards
550	1	-45	TOWARDS	0	body	below	away
551	1	-45	TOWARDS	0	body	below	away
552	1	-45	TOWARDS	0	body	below	away
553	1	-45	TOWARDS	1	body	below	towards
554	1	-45	TOWARDS	0	body	below	away
555	1	-45	TOWARDS	0	body	below	away
556	1	-45	TOWARDS	0	body	below	away
557	1	-45	TOWARDS	1	body	below	towards
558	1	-45	TOWARDS	1	body	below	towards
559	1	-45	TOWARDS	1	body	below	towards
560	1	-45	TOWARDS	0	body	below	away
561	1	-45	TOWARDS	0	thighs	below	away
562	1	-45	TOWARDS	0	thighs	below	away
563	1	-45	TOWARDS	0	thighs	below	away
564	1	-45	TOWARDS	0	thighs	below	away
565	1	-45	TOWARDS	0	thighs	below	away
566	1	-45	TOWARDS	0	thighs	below	away
567	1	-45	TOWARDS	0	thighs	below	away
568	1	-45	TOWARDS	0	thighs	below	away
569	1	-45	TOWARDS	1	thighs	below	towards
570	1	-45	TOWARDS	0	thighs	below	away
571	1	-45	TOWARDS	0	thighs	below	away
572	1	-45	TOWARDS	0	thighs	below	away
573	1	-45	TOWARDS	0	thighs	below	away
574	1	-45	TOWARDS	0	thighs	below	away
575	1	-45	TOWARDS	0	thighs	below	away
576	1	-45	TOWARDS	0	thighs	below	away
577	1	-45	TOWARDS	0	thighs	below	away
578	1	-45	TOWARDS	0	thighs	below	away
579	1	-45	TOWARDS	1	thighs	below	towards
580	1	-45	TOWARDS	0	thighs	below	away
581	1	-45	TOWARDS	0	arms	below	away
582	1	-45	TOWARDS	1	arms	below	towards
583	1	-45	TOWARDS	0	arms	below	away
584	1	-45	TOWARDS	0	arms	below	away
585	1	-45	TOWARDS	0	arms	below	away
586	1	-45	TOWARDS	0	arms	below	away
587	1	-45	TOWARDS	1	arms	below	towards
588	1	-45	TOWARDS	0	arms	below	away
589	1	-45	TOWARDS	0	arms	below	away
590	1	-45	TOWARDS	0	arms	below	away
591	1	-45	TOWARDS	0	arms	below	away
592	1	-45	TOWARDS	0	arms	below	away
593	1	-45	TOWARDS	0	arms	below	away
594	1	-45	TOWARDS	0	arms	below	away
595	1	-45	TOWARDS	0	arms	below	away
596	1	-45	TOWARDS	0	arms	below	away
597	1	-45	TOWARDS	0	arms	below	away
598	1	-45	TOWARDS	0	arms	below	away
599	1	-45	TOWARDS	0	arms	below	away
600	1	-45	TOWARDS	1	arms	below	towards
601	1	-45	TOWARDS	0	legs	below	away
602	1	-45	TOWARDS	0	legs	below	away
603	1	-45	TOWARDS	0	legs	below	away
604	1	-45	TOWARDS	0	legs	below	away
605	1	-45	TOWARDS	1	legs	below	towards
606	1	-45	TOWARDS	0	legs	below	away
607	1	-45	TOWARDS	0	legs	below	away
608	1	-45	TOWARDS	0	legs	below	away
609	1	-45	TOWARDS	1	legs	below	towards
610	1	-45	TOWARDS	0	legs	below	away
611	1	-45	TOWARDS	0	legs	below	away
612	1	-45	TOWARDS	0	legs	below	away
613	1	-45	TOWARDS	0	legs	below	away
614	1	-45	TOWARDS	0	legs	below	away
615	1	-45	TOWARDS	0	legs	below	away
616	1	-45	TOWARDS	0	legs	below	away
617	1	-45	TOWARDS	0	legs	below	away
618	1	-45	TOWARDS	0	legs	below	away
619	1	-45	TOWARDS	0	legs	below	away
620	1	-45	TOWARDS	0	legs	below	away
621	1	-45	TOWARDS	0	thighs&legs	below	away
622	1	-45	TOWARDS	0	thighs&legs	below	away
623	1	-45	TOWARDS	0	thighs&legs	below	away
624	1	-45	TOWARDS	0	thighs&legs	below	away
625	1	-45	TOWARDS	1	thighs&legs	below	towards
626	1	-45	TOWARDS	0	thighs&legs	below	away
627	1	-45	TOWARDS	0	thighs&legs	below	away
628	1	-45	TOWARDS	0	thighs&legs	below	away
629	1	-45	TOWARDS	0	thighs&legs	below	away
630	1	-45	TOWARDS	0	thighs&legs	below	away
631	1	-45	TOWARDS	0	thighs&legs	below	away
632	1	-45	TOWARDS	0	thighs&legs	below	away
633	1	-45	TOWARDS	0	thighs&legs	below	away
634	1	-45	TOWARDS	0	thighs&legs	below	away
635	1	-45	TOWARDS	0	thighs&legs	below	away
636	1	-45	TOWARDS	0	thighs&legs	below	away
637	1	-45	TOWARDS	0	thighs&legs	below	away
638	1	-45	TOWARDS	0	thighs&legs	below	away
639	1	-45	TOWARDS	0	thighs&legs	below	away
640	1	-45	TOWARDS	0	thighs&legs	below	away
641	1	-45	TOWARDS	0	arms&thighs	below	away
642	1	-45	TOWARDS	0	arms&thighs	below	away
643	1	-45	TOWARDS	0	arms&thighs	below	away
644	1	-45	TOWARDS	0	arms&thighs	below	away
645	1	-45	TOWARDS	0	arms&thighs	below	away
646	1	-45	TOWARDS	0	arms&thighs	below	away
647	1	-45	TOWARDS	0	arms&thighs	below	away
648	1	-45	TOWARDS	1	arms&thighs	below	towards
649	1	-45	TOWARDS	1	arms&thighs	below	towards
650	1	-45	TOWARDS	0	arms&thighs	below	away
651	1	-45	TOWARDS	0	arms&thighs	below	away
652	1	-45	TOWARDS	0	arms&thighs	below	away
653	1	-45	TOWARDS	0	arms&thighs	below	away
654	1	-45	TOWARDS	0	arms&thighs	below	away
655	1	-45	TOWARDS	0	arms&thighs	below	away
656	1	-45	TOWARDS	0	arms&thighs	below	away
657	1	-45	TOWARDS	0	arms&thighs	below	away
658	1	-45	TOWARDS	0	arms&thighs	below	away
659	1	-45	TOWARDS	0	arms&thighs	below	away
660	1	-45	TOWARDS	0	arms&thighs	below	away
661	1	-45	TOWARDS	0	arms&legs	below	away
662	1	-45	TOWARDS	0	arms&legs	below	away
663	1	-45	TOWARDS	0	arms&legs	below	away
664	1	-45	TOWARDS	0	arms&legs	below	away
665	1	-45	TOWARDS	0	arms&legs	below	away
666	1	-45	TOWARDS	0	arms&legs	below	away
667	1	-45	TOWARDS	0	arms&legs	below	away
668	1	-45	TOWARDS	0	arms&legs	below	away
669	1	-45	TOWARDS	0	arms&legs	below	away
670	1	-45	TOWARDS	0	arms&legs	below	away
671	1	-45	TOWARDS	0	arms&legs	below	away
672	1	-45	TOWARDS	0	arms&legs	below	away
673	1	-45	TOWARDS	1	arms&legs	below	towards
674	1	-45	TOWARDS	0	arms&legs	below	away
675	1	-45	TOWARDS	1	arms&legs	below	towards
676	1	-45	TOWARDS	0	arms&legs	below	away
677	1	-45	TOWARDS	1	arms&legs	below	towards
678	1	-45	TOWARDS	0	arms&legs	below	away
679	1	-45	TOWARDS	0	arms&legs	below	away
680	1	-45	TOWARDS	0	arms&legs	below	away
681	1	-45	TOWARDS	0	all	below	away
682	1	-45	TOWARDS	0	all	below	away
683	1	-45	TOWARDS	0	all	below	away
684	1	-45	TOWARDS	0	all	below	away
685	1	-45	TOWARDS	0	all	below	away
686	1	-45	TOWARDS	0	all	below	away
687	1	-45	TOWARDS	1	all	below	towards
688	1	-45	TOWARDS	0	all	below	away
689	1	-45	TOWARDS	0	all	below	away
690	1	-45	TOWARDS	0	all	below	away
691	1	-45	TOWARDS	0	all	below	away
692	1	-45	TOWARDS	0	all	below	away
693	1	-45	TOWARDS	0	all	below	away
694	1	-45	TOWARDS	0	all	below	away
695	1	-45	TOWARDS	0	all	below	away
696	1	-45	TOWARDS	0	all	below	away
697	1	-45	TOWARDS	0	all	below	away
698	1	-45	TOWARDS	0	all	below	away
699	1	-45	TOWARDS	0	all	below	away
700	1	-45	TOWARDS	0	all	below	away
701	1	-45	TOWARDS	1	none	below	towards
702	1	-45	TOWARDS	1	none	below	towards
703	1	-45	TOWARDS	1	none	below	towards
704	1	-45	TOWARDS	0	none	below	away
705	1	-45	TOWARDS	1	none	below	towards
706	1	-45	TOWARDS	1	none	below	towards
707	1	-45	TOWARDS	0	none	below	away
708	1	-45	TOWARDS	0	none	below	away
709	1	-45	TOWARDS	0	none	below	away
710	1	-45	TOWARDS	1	none	below	towards
711	1	-45	TOWARDS	1	none	below	towards
712	1	-45	TOWARDS	1	none	below	towards
713	1	-45	TOWARDS	0	none	below	away
714	1	-45	TOWARDS	0	none	below	away
715	1	-45	TOWARDS	1	none	below	towards
716	1	-45	TOWARDS	0	none	below	away
717	1	-45	TOWARDS	1	none	below	towards
718	1	-45	TOWARDS	1	none	below	towards
719	1	-45	TOWARDS	1	none	below	towards
720	1	-45	TOWARDS	1	none	below	towards
721	2	45	AWAY	0	body	above	towards
722	2	45	AWAY	0	body	above	towards
723	2	45	AWAY	0	body	above	towards
724	2	45	AWAY	0	body	above	towards
725	2	45	AWAY	0	body	above	towards
726	2	45	AWAY	0	body	above	towards
727	2	45	AWAY	0	body	above	towards
728	2	45	AWAY	0	body	above	towards
729	2	45	AWAY	0	body	above	towards
730	2	45	AWAY	0	body	above	towards
731	2	45	AWAY	1	body	above	away
732	2	45	AWAY	0	body	above	towards
733	2	45	AWAY	0	body	above	towards
734	2	45	AWAY	1	body	above	away
735	2	45	AWAY	1	body	above	away
736	2	45	AWAY	1	body	above	away
737	2	45	AWAY	0	body	above	towards
738	2	45	AWAY	0	body	above	towards
739	2	45	AWAY	1	body	above	away
740	2	45	AWAY	1	body	above	away
741	2	45	AWAY	0	thighs	above	towards
742	2	45	AWAY	1	thighs	above	away
743	2	45	AWAY	0	thighs	above	towards
744	2	45	AWAY	1	thighs	above	away
745	2	45	AWAY	1	thighs	above	away
746	2	45	AWAY	1	thighs	above	away
747	2	45	AWAY	1	thighs	above	away
748	2	45	AWAY	0	thighs	above	towards
749	2	45	AWAY	1	thighs	above	away
750	2	45	AWAY	1	thighs	above	away
751	2	45	AWAY	1	thighs	above	away
752	2	45	AWAY	0	thighs	above	towards
753	2	45	AWAY	1	thighs	above	away
754	2	45	AWAY	0	thighs	above	towards
755	2	45	AWAY	1	thighs	above	away
756	2	45	AWAY	0	thighs	above	towards
757	2	45	AWAY	1	thighs	above	away
758	2	45	AWAY	1	thighs	above	away
759	2	45	AWAY	0	thighs	above	towards
760	2	45	AWAY	1	thighs	above	away
761	2	45	AWAY	0	arms	above	towards
762	2	45	AWAY	0	arms	above	towards
763	2	45	AWAY	0	arms	above	towards
764	2	45	AWAY	0	arms	above	towards
765	2	45	AWAY	1	arms	above	away
766	2	45	AWAY	1	arms	above	away
767	2	45	AWAY	1	arms	above	away
768	2	45	AWAY	1	arms	above	away
769	2	45	AWAY	0	arms	above	towards
770	2	45	AWAY	0	arms	above	towards
771	2	45	AWAY	0	arms	above	towards
772	2	45	AWAY	1	arms	above	away
773	2	45	AWAY	0	arms	above	towards
774	2	45	AWAY	0	arms	above	towards
775	2	45	AWAY	1	arms	above	away
776	2	45	AWAY	0	arms	above	towards
777	2	45	AWAY	1	arms	above	away
778	2	45	AWAY	1	arms	above	away
779	2	45	AWAY	0	arms	above	towards
780	2	45	AWAY	0	arms	above	towards
781	2	45	AWAY	0	legs	above	towards
782	2	45	AWAY	0	legs	above	towards
783	2	45	AWAY	0	legs	above	towards
784	2	45	AWAY	0	legs	above	towards
785	2	45	AWAY	1	legs	above	away
786	2	45	AWAY	0	legs	above	towards
787	2	45	AWAY	0	legs	above	towards
788	2	45	AWAY	1	legs	above	away
789	2	45	AWAY	0	legs	above	towards
790	2	45	AWAY	1	legs	above	away
791	2	45	AWAY	0	legs	above	towards
792	2	45	AWAY	0	legs	above	towards
793	2	45	AWAY	0	legs	above	towards
794	2	45	AWAY	0	legs	above	towards
795	2	45	AWAY	0	legs	above	towards
796	2	45	AWAY	0	legs	above	towards
797	2	45	AWAY	0	legs	above	towards
798	2	45	AWAY	1	legs	above	away
799	2	45	AWAY	1	legs	above	away
800	2	45	AWAY	0	legs	above	towards
801	2	45	AWAY	0	thighs&legs	above	towards
802	2	45	AWAY	0	thighs&legs	above	towards
803	2	45	AWAY	1	thighs&legs	above	away
804	2	45	AWAY	1	thighs&legs	above	away
805	2	45	AWAY	1	thighs&legs	above	away
806	2	45	AWAY	1	thighs&legs	above	away
807	2	45	AWAY	1	thighs&legs	above	away
808	2	45	AWAY	1	thighs&legs	above	away
809	2	45	AWAY	1	thighs&legs	above	away
810	2	45	AWAY	1	thighs&legs	above	away
811	2	45	AWAY	0	thighs&legs	above	towards
812	2	45	AWAY	1	thighs&legs	above	away
813	2	45	AWAY	1	thighs&legs	above	away
814	2	45	AWAY	1	thighs&legs	above	away
815	2	45	AWAY	1	thighs&legs	above	away
816	2	45	AWAY	1	thighs&legs	above	away
817	2	45	AWAY	1	thighs&legs	above	away
818	2	45	AWAY	1	thighs&legs	above	away
819	2	45	AWAY	1	thighs&legs	above	away
820	2	45	AWAY	1	thighs&legs	above	away
821	2	45	AWAY	0	arms&thighs	above	towards
822	2	45	AWAY	0	arms&thighs	above	towards
823	2	45	AWAY	1	arms&thighs	above	away
824	2	45	AWAY	0	arms&thighs	above	towards
825	2	45	AWAY	1	arms&thighs	above	away
826	2	45	AWAY	0	arms&thighs	above	towards
827	2	45	AWAY	0	arms&thighs	above	towards
828	2	45	AWAY	1	arms&thighs	above	away
829	2	45	AWAY	1	arms&thighs	above	away
830	2	45	AWAY	0	arms&thighs	above	towards
831	2	45	AWAY	1	arms&thighs	above	away
832	2	45	AWAY	0	arms&thighs	above	towards
833	2	45	AWAY	1	arms&thighs	above	away
834	2	45	AWAY	1	arms&thighs	above	away
835	2	45	AWAY	1	arms&thighs	above	away
836	2	45	AWAY	0	arms&thighs	above	towards
837	2	45	AWAY	1	arms&thighs	above	away
838	2	45	AWAY	1	arms&thighs	above	away
839	2	45	AWAY	1	arms&thighs	above	away
840	2	45	AWAY	1	arms&thighs	above	away
841	2	45	AWAY	1	arms&legs	above	away
842	2	45	AWAY	0	arms&legs	above	towards
843	2	45	AWAY	0	arms&legs	above	towards
844	2	45	AWAY	0	arms&legs	above	towards
845	2	45	AWAY	1	arms&legs	above	away
846	2	45	AWAY	0	arms&legs	above	towards
847	2	45	AWAY	1	arms&legs	above	away
848	2	45	AWAY	0	arms&legs	above	towards
849	2	45	AWAY	0	arms&legs	above	towards
850	2	45	AWAY	1	arms&legs	above	away
851	2	45	AWAY	1	arms&legs	above	away
852	2	45	AWAY	0	arms&legs	above	towards
853	2	45	AWAY	1	arms&legs	above	away
854	2	45	AWAY	1	arms&legs	above	away
855	2	45	AWAY	1	arms&legs	above	away
856	2	45	AWAY	0	arms&legs	above	towards
857	2	45	AWAY	1	arms&legs	above	away
858	2	45	AWAY	1	arms&legs	above	away
859	2	45	AWAY	0	arms&legs	above	towards
860	2	45	AWAY	0	arms&legs	above	towards
861	2	45	AWAY	1	all	above	away
862	2	45	AWAY	0	all	above	towards
863	2	45	AWAY	1	all	above	away
864	2	45	AWAY	1	all	above	away
865	2	45	AWAY	1	all	above	away
866	2	45	AWAY	1	all	above	away
867	2	45	AWAY	1	all	above	away
868	2	45	AWAY	0	all	above	towards
869	2	45	AWAY	1	all	above	away
870	2	45	AWAY	1	all	above	away
871	2	45	AWAY	1	all	above	away
872	2	45	AWAY	1	all	above	away
873	2	45	AWAY	1	all	above	away
874	2	45	AWAY	1	all	above	away
875	2	45	AWAY	1	all	above	away
876	2	45	AWAY	1	all	above	away
877	2	45	AWAY	1	all	above	away
878	2	45	AWAY	1	all	above	away
879	2	45	AWAY	1	all	above	away
880	2	45	AWAY	1	all	above	away
881	2	45	AWAY	1	none	above	away
882	2	45	AWAY	0	none	above	towards
883	2	45	AWAY	0	none	above	towards
884	2	45	AWAY	0	none	above	towards
885	2	45	AWAY	0	none	above	towards
886	2	45	AWAY	0	none	above	towards
887	2	45	AWAY	0	none	above	towards
888	2	45	AWAY	0	none	above	towards
889	2	45	AWAY	0	none	above	towards
890	2	45	AWAY	0	none	above	towards
891	2	45	AWAY	0	none	above	towards
892	2	45	AWAY	0	none	above	towards
893	2	45	AWAY	0	none	above	towards
894	2	45	AWAY	1	none	above	away
895	2	45	AWAY	1	none	above	away
896	2	45	AWAY	0	none	above	towards
897	2	45	AWAY	1	none	above	away
898	2	45	AWAY	0	none	above	towards
899	2	45	AWAY	1	none	above	away
900	2	45	AWAY	0	none	above	towards
901	2	-45	AWAY	0	body	below	towards
902	2	-45	AWAY	0	body	below	towards
903	2	-45	AWAY	0	body	below	towards
904	2	-45	AWAY	0	body	below	towards
905	2	-45	AWAY	1	body	below	away
906	2	-45	AWAY	0	body	below	towards
907	2	-45	AWAY	1	body	below	away
908	2	-45	AWAY	1	body	below	away
909	2	-45	AWAY	0	body	below	towards
910	2	-45	AWAY	1	body	below	away
911	2	-45	AWAY	1	body	below	away
912	2	-45	AWAY	0	body	below	towards
913	2	-45	AWAY	0	body	below	towards
914	2	-45	AWAY	0	body	below	towards
915	2	-45	AWAY	0	body	below	towards
916	2	-45	AWAY	1	body	below	away
917	2	-45	AWAY	0	body	below	towards
918	2	-45	AWAY	1	body	below	away
919	2	-45	AWAY	1	body	below	away
920	2	-45	AWAY	0	body	below	towards
921	2	-45	AWAY	0	thighs	below	towards
922	2	-45	AWAY	0	thighs	below	towards
923	2	-45	AWAY	0	thighs	below	towards
924	2	-45	AWAY	0	thighs	below	towards
925	2	-45	AWAY	0	thighs	below	towards
926	2	-45	AWAY	0	thighs	below	towards
927	2	-45	AWAY	0	thighs	below	towards
928	2	-45	AWAY	0	thighs	below	towards
929	2	-45	AWAY	0	thighs	below	towards
930	2	-45	AWAY	0	thighs	below	towards
931	2	-45	AWAY	0	thighs	below	towards
932	2	-45	AWAY	0	thighs	below	towards
933	2	-45	AWAY	0	thighs	below	towards
934	2	-45	AWAY	0	thighs	below	towards
935	2	-45	AWAY	1	thighs	below	away
936	2	-45	AWAY	0	thighs	below	towards
937	2	-45	AWAY	0	thighs	below	towards
938	2	-45	AWAY	0	thighs	below	towards
939	2	-45	AWAY	0	thighs	below	towards
940	2	-45	AWAY	0	thighs	below	towards
941	2	-45	AWAY	0	arms	below	towards
942	2	-45	AWAY	0	arms	below	towards
943	2	-45	AWAY	0	arms	below	towards
944	2	-45	AWAY	0	arms	below	towards
945	2	-45	AWAY	1	arms	below	away
946	2	-45	AWAY	0	arms	below	towards
947	2	-45	AWAY	1	arms	below	away
948	2	-45	AWAY	0	arms	below	towards
949	2	-45	AWAY	0	arms	below	towards
950	2	-45	AWAY	0	arms	below	towards
951	2	-45	AWAY	1	arms	below	away
952	2	-45	AWAY	0	arms	below	towards
953	2	-45	AWAY	0	arms	below	towards
954	2	-45	AWAY	0	arms	below	towards
955	2	-45	AWAY	0	arms	below	towards
956	2	-45	AWAY	0	arms	below	towards
957	2	-45	AWAY	0	arms	below	towards
958	2	-45	AWAY	0	arms	below	towards
959	2	-45	AWAY	0	arms	below	towards
960	2	-45	AWAY	0	arms	below	towards
961	2	-45	AWAY	0	legs	below	towards
962	2	-45	AWAY	0	legs	below	towards
963	2	-45	AWAY	0	legs	below	towards
964	2	-45	AWAY	0	legs	below	towards
965	2	-45	AWAY	0	legs	below	towards
966	2	-45	AWAY	0	legs	below	towards
967	2	-45	AWAY	0	legs	below	towards
968	2	-45	AWAY	0	legs	below	towards
969	2	-45	AWAY	0	legs	below	towards
970	2	-45	AWAY	0	legs	below	towards
971	2	-45	AWAY	0	legs	below	towards
972	2	-45	AWAY	0	legs	below	towards
973	2	-45	AWAY	1	legs	below	away
974	2	-45	AWAY	1	legs	below	away
975	2	-45	AWAY	0	legs	below	towards
976	2	-45	AWAY	0	legs	below	towards
977	2	-45	AWAY	0	legs	below	towards
978	2	-45	AWAY	1	legs	below	away
979	2	-45	AWAY	0	legs	below	towards
980	2	-45	AWAY	0	legs	below	towards
981	2	-45	AWAY	0	thighs&legs	below	towards
982	2	-45	AWAY	0	thighs&legs	below	towards
983	2	-45	AWAY	0	thighs&legs	below	towards
984	2	-45	AWAY	0	thighs&legs	below	towards
985	2	-45	AWAY	0	thighs&legs	below	towards
986	2	-45	AWAY	0	thighs&legs	below	towards
987	2	-45	AWAY	0	thighs&legs	below	towards
988	2	-45	AWAY	0	thighs&legs	below	towards
989	2	-45	AWAY	0	thighs&legs	below	towards
990	2	-45	AWAY	0	thighs&legs	below	towards
991	2	-45	AWAY	0	thighs&legs	below	towards
992	2	-45	AWAY	0	thighs&legs	below	towards
993	2	-45	AWAY	0	thighs&legs	below	towards
994	2	-45	AWAY	0	thighs&legs	below	towards
995	2	-45	AWAY	0	thighs&legs	below	towards
996	2	-45	AWAY	0	thighs&legs	below	towards
997	2	-45	AWAY	0	thighs&legs	below	towards
998	2	-45	AWAY	0	thighs&legs	below	towards
999	2	-45	AWAY	0	thighs&legs	below	towards
1000	2	-45	AWAY	0	thighs&legs	below	towards
1001	2	-45	AWAY	0	arms&thighs	below	towards
1002	2	-45	AWAY	0	arms&thighs	below	towards
1003	2	-45	AWAY	0	arms&thighs	below	towards
1004	2	-45	AWAY	0	arms&thighs	below	towards
1005	2	-45	AWAY	0	arms&thighs	below	towards
1006	2	-45	AWAY	0	arms&thighs	below	towards
1007	2	-45	AWAY	0	arms&thighs	below	towards
1008	2	-45	AWAY	0	arms&thighs	below	towards
1009	2	-45	AWAY	0	arms&thighs	below	towards
1010	2	-45	AWAY	0	arms&thighs	below	towards
1011	2	-45	AWAY	0	arms&thighs	below	towards
1012	2	-45	AWAY	0	arms&thighs	below	towards
1013	2	-45	AWAY	0	arms&thighs	below	towards
1014	2	-45	AWAY	0	arms&thighs	below	towards
1015	2	-45	AWAY	0	arms&thighs	below	towards
1016	2	-45	AWAY	0	arms&thighs	below	towards
1017	2	-45	AWAY	0	arms&thighs	below	towards
1018	2	-45	AWAY	0	arms&thighs	below	towards
1019	2	-45	AWAY	0	arms&thighs	below	towards
1020	2	-45	AWAY	0	arms&thighs	below	towards
1021	2	-45	AWAY	0	arms&legs	below	towards
1022	2	-45	AWAY	0	arms&legs	below	towards
1023	2	-45	AWAY	0	arms&legs	below	towards
1024	2	-45	AWAY	0	arms&legs	below	towards
1025	2	-45	AWAY	0	arms&legs	below	towards
1026	2	-45	AWAY	0	arms&legs	below	towards
1027	2	-45	AWAY	0	arms&legs	below	towards
1028	2	-45	AWAY	0	arms&legs	below	towards
1029	2	-45	AWAY	0	arms&legs	below	towards
1030	2	-45	AWAY	0	arms&legs	below	towards
1031	2	-45	AWAY	1	arms&legs	below	away
1032	2	-45	AWAY	0	arms&legs	below	towards
1033	2	-45	AWAY	0	arms&legs	below	towards
1034	2	-45	AWAY	0	arms&legs	below	towards
1035	2	-45	AWAY	1	arms&legs	below	away
1036	2	-45	AWAY	0	arms&legs	below	towards
1037	2	-45	AWAY	0	arms&legs	below	towards
1038	2	-45	AWAY	0	arms&legs	below	towards
1039	2	-45	AWAY	0	arms&legs	below	towards
1040	2	-45	AWAY	0	arms&legs	below	towards
1041	2	-45	AWAY	0	all	below	towards
1042	2	-45	AWAY	0	all	below	towards
1043	2	-45	AWAY	0	all	below	towards
1044	2	-45	AWAY	0	all	below	towards
1045	2	-45	AWAY	0	all	below	towards
1046	2	-45	AWAY	0	all	below	towards
1047	2	-45	AWAY	0	all	below	towards
1048	2	-45	AWAY	0	all	below	towards
1049	2	-45	AWAY	0	all	below	towards
1050	2	-45	AWAY	0	all	below	towards
1051	2	-45	AWAY	0	all	below	towards
1052	2	-45	AWAY	0	all	below	towards
1053	2	-45	AWAY	0	all	below	towards
1054	2	-45	AWAY	0	all	below	towards
1055	2	-45	AWAY	0	all	below	towards
1056	2	-45	AWAY	0	all	below	towards
1057	2	-45	AWAY	0	all	below	towards
1058	2	-45	AWAY	0	all	below	towards
1059	2	-45	AWAY	0	all	below	towards
1060	2	-45	AWAY	0	all	below	towards
1061	2	-45	AWAY	0	none	below	towards
1062	2	-45	AWAY	0	none	below	towards
1063	2	-45	AWAY	0	none	below	towards
1064	2	-45	AWAY	0	none	below	towards
1065	2	-45	AWAY	1	none	below	away
1066	2	-45	AWAY	0	none	below	towards
1067	2	-45	AWAY	0	none	below	towards
1068	2	-45	AWAY	1	none	below	away
1069	2	-45	AWAY	1	none	below	away
1070	2	-45	AWAY	0	none	below	towards
1071	2	-45	AWAY	0	none	below	towards
1072	2	-45	AWAY	0	none	below	towards
1073	2	-45	AWAY	1	none	below	away
1074	2	-45	AWAY	0	none	below	towards
1075	2	-45	AWAY	1	none	below	away
1076	2	-45	AWAY	0	none	below	towards
1077	2	-45	AWAY	0	none	below	towards
1078	2	-45	AWAY	1	none	below	away
1079	2	-45	AWAY	0	none	below	towards
1080	2	-45	AWAY	0	none	below	towards
1081	2	45	TOWARDS	0	body	above	away
1082	2	45	TOWARDS	1	body	above	towards
1083	2	45	TOWARDS	1	body	above	towards
1084	2	45	TOWARDS	1	body	above	towards
1085	2	45	TOWARDS	0	body	above	away
1086	2	45	TOWARDS	1	body	above	towards
1087	2	45	TOWARDS	1	body	above	towards
1088	2	45	TOWARDS	1	body	above	towards
1089	2	45	TOWARDS	0	body	above	away
1090	2	45	TOWARDS	1	body	above	towards
1091	2	45	TOWARDS	1	body	above	towards
1092	2	45	TOWARDS	1	body	above	towards
1093	2	45	TOWARDS	0	body	above	away
1094	2	45	TOWARDS	0	body	above	away
1095	2	45	TOWARDS	1	body	above	towards
1096	2	45	TOWARDS	1	body	above	towards
1097	2	45	TOWARDS	0	body	above	away
1098	2	45	TOWARDS	0	body	above	away
1099	2	45	TOWARDS	1	body	above	towards
1100	2	45	TOWARDS	1	body	above	towards
1101	2	45	TOWARDS	1	thighs	above	towards
1102	2	45	TOWARDS	1	thighs	above	towards
1103	2	45	TOWARDS	1	thighs	above	towards
1104	2	45	TOWARDS	1	thighs	above	towards
1105	2	45	TOWARDS	1	thighs	above	towards
1106	2	45	TOWARDS	1	thighs	above	towards
1107	2	45	TOWARDS	1	thighs	above	towards
1108	2	45	TOWARDS	1	thighs	above	towards
1109	2	45	TOWARDS	1	thighs	above	towards
1110	2	45	TOWARDS	1	thighs	above	towards
1111	2	45	TOWARDS	1	thighs	above	towards
1112	2	45	TOWARDS	1	thighs	above	towards
1113	2	45	TOWARDS	1	thighs	above	towards
1114	2	45	TOWARDS	1	thighs	above	towards
1115	2	45	TOWARDS	1	thighs	above	towards
1116	2	45	TOWARDS	1	thighs	above	towards
1117	2	45	TOWARDS	1	thighs	above	towards
1118	2	45	TOWARDS	1	thighs	above	towards
1119	2	45	TOWARDS	1	thighs	above	towards
1120	2	45	TOWARDS	1	thighs	above	towards
1121	2	45	TOWARDS	1	arms	above	towards
1122	2	45	TOWARDS	1	arms	above	towards
1123	2	45	TOWARDS	1	arms	above	towards
1124	2	45	TOWARDS	0	arms	above	away
1125	2	45	TOWARDS	0	arms	above	away
1126	2	45	TOWARDS	1	arms	above	towards
1127	2	45	TOWARDS	1	arms	above	towards
1128	2	45	TOWARDS	1	arms	above	towards
1129	2	45	TOWARDS	1	arms	above	towards
1130	2	45	TOWARDS	1	arms	above	towards
1131	2	45	TOWARDS	1	arms	above	towards
1132	2	45	TOWARDS	1	arms	above	towards
1133	2	45	TOWARDS	1	arms	above	towards
1134	2	45	TOWARDS	0	arms	above	away
1135	2	45	TOWARDS	1	arms	above	towards
1136	2	45	TOWARDS	1	arms	above	towards
1137	2	45	TOWARDS	0	arms	above	away
1138	2	45	TOWARDS	1	arms	above	towards
1139	2	45	TOWARDS	1	arms	above	towards
1140	2	45	TOWARDS	1	arms	above	towards
1141	2	45	TOWARDS	0	legs	above	away
1142	2	45	TOWARDS	1	legs	above	towards
1143	2	45	TOWARDS	1	legs	above	towards
1144	2	45	TOWARDS	0	legs	above	away
1145	2	45	TOWARDS	0	legs	above	away
1146	2	45	TOWARDS	1	legs	above	towards
1147	2	45	TOWARDS	1	legs	above	towards
1148	2	45	TOWARDS	1	legs	above	towards
1149	2	45	TOWARDS	1	legs	above	towards
1150	2	45	TOWARDS	1	legs	above	towards
1151	2	45	TOWARDS	1	legs	above	towards
1152	2	45	TOWARDS	1	legs	above	towards
1153	2	45	TOWARDS	1	legs	above	towards
1154	2	45	TOWARDS	1	legs	above	towards
1155	2	45	TOWARDS	0	legs	above	away
1156	2	45	TOWARDS	1	legs	above	towards
1157	2	45	TOWARDS	1	legs	above	towards
1158	2	45	TOWARDS	0	legs	above	away
1159	2	45	TOWARDS	0	legs	above	away
1160	2	45	TOWARDS	1	legs	above	towards
1161	2	45	TOWARDS	1	thighs&legs	above	towards
1162	2	45	TOWARDS	1	thighs&legs	above	towards
1163	2	45	TOWARDS	1	thighs&legs	above	towards
1164	2	45	TOWARDS	1	thighs&legs	above	towards
1165	2	45	TOWARDS	1	thighs&legs	above	towards
1166	2	45	TOWARDS	1	thighs&legs	above	towards
1167	2	45	TOWARDS	1	thighs&legs	above	towards
1168	2	45	TOWARDS	1	thighs&legs	above	towards
1169	2	45	TOWARDS	1	thighs&legs	above	towards
1170	2	45	TOWARDS	1	thighs&legs	above	towards
1171	2	45	TOWARDS	1	thighs&legs	above	towards
1172	2	45	TOWARDS	1	thighs&legs	above	towards
1173	2	45	TOWARDS	1	thighs&legs	above	towards
1174	2	45	TOWARDS	1	thighs&legs	above	towards
1175	2	45	TOWARDS	1	thighs&legs	above	towards
1176	2	45	TOWARDS	1	thighs&legs	above	towards
1177	2	45	TOWARDS	1	thighs&legs	above	towards
1178	2	45	TOWARDS	1	thighs&legs	above	towards
1179	2	45	TOWARDS	1	thighs&legs	above	towards
1180	2	45	TOWARDS	1	thighs&legs	above	towards
1181	2	45	TOWARDS	1	arms&thighs	above	towards
1182	2	45	TOWARDS	1	arms&thighs	above	towards
1183	2	45	TOWARDS	1	arms&thighs	above	towards
1184	2	45	TOWARDS	1	arms&thighs	above	towards
1185	2	45	TOWARDS	1	arms&thighs	above	towards
1186	2	45	TOWARDS	1	arms&thighs	above	towards
1187	2	45	TOWARDS	1	arms&thighs	above	towards
1188	2	45	TOWARDS	1	arms&thighs	above	towards
1189	2	45	TOWARDS	1	arms&thighs	above	towards
1190	2	45	TOWARDS	1	arms&thighs	above	towards
1191	2	45	TOWARDS	1	arms&thighs	above	towards
1192	2	45	TOWARDS	1	arms&thighs	above	towards
1193	2	45	TOWARDS	1	arms&thighs	above	towards
1194	2	45	TOWARDS	1	arms&thighs	above	towards
1195	2	45	TOWARDS	1	arms&thighs	above	towards
1196	2	45	TOWARDS	1	arms&thighs	above	towards
1197	2	45	TOWARDS	1	arms&thighs	above	towards
1198	2	45	TOWARDS	1	arms&thighs	above	towards
1199	2	45	TOWARDS	0	arms&thighs	above	away
1200	2	45	TOWARDS	1	arms&thighs	above	towards
1201	2	45	TOWARDS	1	arms&legs	above	towards
1202	2	45	TOWARDS	1	arms&legs	above	towards
1203	2	45	TOWARDS	1	arms&legs	above	towards
1204	2	45	TOWARDS	1	arms&legs	above	towards
1205	2	45	TOWARDS	1	arms&legs	above	towards
1206	2	45	TOWARDS	1	arms&legs	above	towards
1207	2	45	TOWARDS	1	arms&legs	above	towards
1208	2	45	TOWARDS	1	arms&legs	above	towards
1209	2	45	TOWARDS	1	arms&legs	above	towards
1210	2	45	TOWARDS	1	arms&legs	above	towards
1211	2	45	TOWARDS	1	arms&legs	above	towards
1212	2	45	TOWARDS	1	arms&legs	above	towards
1213	2	45	TOWARDS	1	arms&legs	above	towards
1214	2	45	TOWARDS	1	arms&legs	above	towards
1215	2	45	TOWARDS	1	arms&legs	above	towards
1216	2	45	TOWARDS	1	arms&legs	above	towards
1217	2	45	TOWARDS	0	arms&legs	above	away
1218	2	45	TOWARDS	1	arms&legs	above	towards
1219	2	45	TOWARDS	1	arms&legs	above	towards
1220	2	45	TOWARDS	1	arms&legs	above	towards
1221	2	45	TOWARDS	1	all	above	towards
1222	2	45	TOWARDS	1	all	above	towards
1223	2	45	TOWARDS	1	all	above	towards
1224	2	45	TOWARDS	1	all	above	towards
1225	2	45	TOWARDS	1	all	above	towards
1226	2	45	TOWARDS	1	all	above	towards
1227	2	45	TOWARDS	1	all	above	towards
1228	2	45	TOWARDS	1	all	above	towards
1229	2	45	TOWARDS	1	all	above	towards
1230	2	45	TOWARDS	1	all	above	towards
1231	2	45	TOWARDS	1	all	above	towards
1232	2	45	TOWARDS	1	all	above	towards
1233	2	45	TOWARDS	1	all	above	towards
1234	2	45	TOWARDS	1	all	above	towards
1235	2	45	TOWARDS	1	all	above	towards
1236	2	45	TOWARDS	1	all	above	towards
1237	2	45	TOWARDS	1	all	above	towards
1238	2	45	TOWARDS	1	all	above	towards
1239	2	45	TOWARDS	1	all	above	towards
1240	2	45	TOWARDS	1	all	above	towards
1241	2	45	TOWARDS	0	none	above	away
1242	2	45	TOWARDS	1	none	above	towards
1243	2	45	TOWARDS	0	none	above	away
1244	2	45	TOWARDS	1	none	above	towards
1245	2	45	TOWARDS	0	none	above	away
1246	2	45	TOWARDS	1	none	above	towards
1247	2	45	TOWARDS	1	none	above	towards
1248	2	45	TOWARDS	1	none	above	towards
1249	2	45	TOWARDS	0	none	above	away
1250	2	45	TOWARDS	1	none	above	towards
1251	2	45	TOWARDS	1	none	above	towards
1252	2	45	TOWARDS	0	none	above	away
1253	2	45	TOWARDS	1	none	above	towards
1254	2	45	TOWARDS	0	none	above	away
1255	2	45	TOWARDS	0	none	above	away
1256	2	45	TOWARDS	1	none	above	towards
1257	2	45	TOWARDS	0	none	above	away
1258	2	45	TOWARDS	1	none	above	towards
1259	2	45	TOWARDS	1	none	above	towards
1260	2	45	TOWARDS	1	none	above	towards
1261	2	-45	TOWARDS	1	body	below	towards
1262	2	-45	TOWARDS	1	body	below	towards
1263	2	-45	TOWARDS	1	body	below	towards
1264	2	-45	TOWARDS	1	body	below	towards
1265	2	-45	TOWARDS	1	body	below	towards
1266	2	-45	TOWARDS	1	body	below	towards
1267	2	-45	TOWARDS	1	body	below	towards
1268	2	-45	TOWARDS	1	body	below	towards
1269	2	-45	TOWARDS	0	body	below	away
1270	2	-45	TOWARDS	1	body	below	towards
1271	2	-45	TOWARDS	0	body	below	away
1272	2	-45	TOWARDS	0	body	below	away
1273	2	-45	TOWARDS	0	body	below	away
1274	2	-45	TOWARDS	0	body	below	away
1275	2	-45	TOWARDS	0	body	below	away
1276	2	-45	TOWARDS	1	body	below	towards
1277	2	-45	TOWARDS	0	body	below	away
1278	2	-45	TOWARDS	0	body	below	away
1279	2	-45	TOWARDS	0	body	below	away
1280	2	-45	TOWARDS	0	body	below	away
1281	2	-45	TOWARDS	1	thighs	below	towards
1282	2	-45	TOWARDS	1	thighs	below	towards
1283	2	-45	TOWARDS	0	thighs	below	away
1284	2	-45	TOWARDS	1	thighs	below	towards
1285	2	-45	TOWARDS	0	thighs	below	away
1286	2	-45	TOWARDS	1	thighs	below	towards
1287	2	-45	TOWARDS	1	thighs	below	towards
1288	2	-45	TOWARDS	0	thighs	below	away
1289	2	-45	TOWARDS	0	thighs	below	away
1290	2	-45	TOWARDS	0	thighs	below	away
1291	2	-45	TOWARDS	0	thighs	below	away
1292	2	-45	TOWARDS	0	thighs	below	away
1293	2	-45	TOWARDS	0	thighs	below	away
1294	2	-45	TOWARDS	0	thighs	below	away
1295	2	-45	TOWARDS	0	thighs	below	away
1296	2	-45	TOWARDS	0	thighs	below	away
1297	2	-45	TOWARDS	0	thighs	below	away
1298	2	-45	TOWARDS	0	thighs	below	away
1299	2	-45	TOWARDS	1	thighs	below	towards
1300	2	-45	TOWARDS	0	thighs	below	away
1301	2	-45	TOWARDS	1	arms	below	towards
1302	2	-45	TOWARDS	1	arms	below	towards
1303	2	-45	TOWARDS	0	arms	below	away
1304	2	-45	TOWARDS	0	arms	below	away
1305	2	-45	TOWARDS	1	arms	below	towards
1306	2	-45	TOWARDS	1	arms	below	towards
1307	2	-45	TOWARDS	0	arms	below	away
1308	2	-45	TOWARDS	0	arms	below	away
1309	2	-45	TOWARDS	1	arms	below	towards
1310	2	-45	TOWARDS	1	arms	below	towards
1311	2	-45	TOWARDS	1	arms	below	towards
1312	2	-45	TOWARDS	0	arms	below	away
1313	2	-45	TOWARDS	0	arms	below	away
1314	2	-45	TOWARDS	0	arms	below	away
1315	2	-45	TOWARDS	0	arms	below	away
1316	2	-45	TOWARDS	0	arms	below	away
1317	2	-45	TOWARDS	1	arms	below	towards
1318	2	-45	TOWARDS	1	arms	below	towards
1319	2	-45	TOWARDS	1	arms	below	towards
1320	2	-45	TOWARDS	1	arms	below	towards
1321	2	-45	TOWARDS	0	legs	below	away
1322	2	-45	TOWARDS	1	legs	below	towards
1323	2	-45	TOWARDS	0	legs	below	away
1324	2	-45	TOWARDS	1	legs	below	towards
1325	2	-45	TOWARDS	1	legs	below	towards
1326	2	-45	TOWARDS	1	legs	below	towards
1327	2	-45	TOWARDS	0	legs	below	away
1328	2	-45	TOWARDS	0	legs	below	away
1329	2	-45	TOWARDS	1	legs	below	towards
1330	2	-45	TOWARDS	0	legs	below	away
1331	2	-45	TOWARDS	0	legs	below	away
1332	2	-45	TOWARDS	0	legs	below	away
1333	2	-45	TOWARDS	1	legs	below	towards
1334	2	-45	TOWARDS	1	legs	below	towards
1335	2	-45	TOWARDS	1	legs	below	towards
1336	2	-45	TOWARDS	1	legs	below	towards
1337	2	-45	TOWARDS	0	legs	below	away
1338	2	-45	TOWARDS	0	legs	below	away
1339	2	-45	TOWARDS	0	legs	below	away
1340	2	-45	TOWARDS	1	legs	below	towards
1341	2	-45	TOWARDS	0	thighs&legs	below	away
1342	2	-45	TOWARDS	0	thighs&legs	below	away
1343	2	-45	TOWARDS	1	thighs&legs	below	towards
1344	2	-45	TOWARDS	1	thighs&legs	below	towards
1345	2	-45	TOWARDS	0	thighs&legs	below	away
1346	2	-45	TOWARDS	0	thighs&legs	below	away
1347	2	-45	TOWARDS	0	thighs&legs	below	away
1348	2	-45	TOWARDS	0	thighs&legs	below	away
1349	2	-45	TOWARDS	1	thighs&legs	below	towards
1350	2	-45	TOWARDS	0	thighs&legs	below	away
1351	2	-45	TOWARDS	0	thighs&legs	below	away
1352	2	-45	TOWARDS	0	thighs&legs	below	away
1353	2	-45	TOWARDS	0	thighs&legs	below	away
1354	2	-45	TOWARDS	0	thighs&legs	below	away
1355	2	-45	TOWARDS	0	thighs&legs	below	away
1356	2	-45	TOWARDS	0	thighs&legs	below	away
1357	2	-45	TOWARDS	0	thighs&legs	below	away
1358	2	-45	TOWARDS	0	thighs&legs	below	away
1359	2	-45	TOWARDS	0	thighs&legs	below	away
1360	2	-45	TOWARDS	1	thighs&legs	below	towards
1361	2	-45	TOWARDS	1	arms&thighs	below	towards
1362	2	-45	TOWARDS	0	arms&thighs	below	away
1363	2	-45	TOWARDS	0	arms&thighs	below	away
1364	2	-45	TOWARDS	1	arms&thighs	below	towards
1365	2	-45	TOWARDS	0	arms&thighs	below	away
1366	2	-45	TOWARDS	0	arms&thighs	below	away
1367	2	-45	TOWARDS	0	arms&thighs	below	away
1368	2	-45	TOWARDS	1	arms&thighs	below	towards
1369	2	-45	TOWARDS	0	arms&thighs	below	away
1370	2	-45	TOWARDS	0	arms&thighs	below	away
1371	2	-45	TOWARDS	0	arms&thighs	below	away
1372	2	-45	TOWARDS	0	arms&thighs	below	away
1373	2	-45	TOWARDS	0	arms&thighs	below	away
1374	2	-45	TOWARDS	0	arms&thighs	below	away
1375	2	-45	TOWARDS	0	arms&thighs	below	away
1376	2	-45	TOWARDS	0	arms&thighs	below	away
1377	2	-45	TOWARDS	0	arms&thighs	below	away
1378	2	-45	TOWARDS	0	arms&thighs	below	away
1379	2	-45	TOWARDS	0	arms&thighs	below	away
1380	2	-45	TOWARDS	0	arms&thighs	below	away
1381	2	-45	TOWARDS	0	arms&legs	below	away
1382	2	-45	TOWARDS	1	arms&legs	below	towards
1383	2	-45	TOWARDS	1	arms&legs	below	towards
1384	2	-45	TOWARDS	1	arms&legs	below	towards
1385	2	-45	TOWARDS	0	arms&legs	below	away
1386	2	-45	TOWARDS	1	arms&legs	below	towards
1387	2	-45	TOWARDS	1	arms&legs	below	towards
1388	2	-45	TOWARDS	0	arms&legs	below	away
1389	2	-45	TOWARDS	0	arms&legs	below	away
1390	2	-45	TOWARDS	0	arms&legs	below	away
1391	2	-45	TOWARDS	1	arms&legs	below	towards
1392	2	-45	TOWARDS	0	arms&legs	below	away
1393	2	-45	TOWARDS	0	arms&legs	below	away
1394	2	-45	TOWARDS	1	arms&legs	below	towards
1395	2	-45	TOWARDS	1	arms&legs	below	towards
1396	2	-45	TOWARDS	0	arms&legs	below	away
1397	2	-45	TOWARDS	0	arms&legs	below	away
1398	2	-45	TOWARDS	0	arms&legs	below	away
1399	2	-45	TOWARDS	0	arms&legs	below	away
1400	2	-45	TOWARDS	0	arms&legs	below	away
1401	2	-45	TOWARDS	0	all	below	away
1402	2	-45	TOWARDS	1	all	below	towards
1403	2	-45	TOWARDS	0	all	below	away
1404	2	-45	TOWARDS	0	all	below	away
1405	2	-45	TOWARDS	0	all	below	away
1406	2	-45	TOWARDS	0	all	below	away
1407	2	-45	TOWARDS	0	all	below	away
1408	2	-45	TOWARDS	0	all	below	away
1409	2	-45	TOWARDS	0	all	below	away
1410	2	-45	TOWARDS	0	all	below	away
1411	2	-45	TOWARDS	0	all	below	away
1412	2	-45	TOWARDS	0	all	below	away
1413	2	-45	TOWARDS	0	all	below	away
1414	2	-45	TOWARDS	0	all	below	away
1415	2	-45	TOWARDS	0	all	below	away
1416	2	-45	TOWARDS	0	all	below	away
1417	2	-45	TOWARDS	0	all	below	away
1418	2	-45	TOWARDS	0	all	below	away
1419	2	-45	TOWARDS	0	all	below	away
1420	2	-45	TOWARDS	0	all	below	away
1421	2	-45	TOWARDS	1	none	below	towards
1422	2	-45	TOWARDS	1	none	below	towards
1423	2	-45	TOWARDS	0	none	below	away
1424	2	-45	TOWARDS	1	none	below	towards
1425	2	-45	TOWARDS	1	none	below	towards
1426	2	-45	TOWARDS	1	none	below	towards
1427	2	-45	TOWARDS	0	none	below	away
1428	2	-45	TOWARDS	1	none	below	towards
1429	2	-45	TOWARDS	0	none	below	away
1430	2	-45	TOWARDS	1	none	below	towards
1431	2	-45	TOWARDS	1	none	below	towards
1432	2	-45	TOWARDS	1	none	below	towards
1433	2	-45	TOWARDS	1	none	below	towards
1434	2	-45	TOWARDS	0	none	below	away
1435	2	-45	TOWARDS	1	none	below	towards
1436	2	-45	TOWARDS	1	none	below	towards
1437	2	-45	TOWARDS	0	none	below	away
1438	2	-45	TOWARDS	1	none	below	towards
1439	2	-45	TOWARDS	1	none	below	towards
1440	2	-45	TOWARDS	1	none	below	towards
1441	3	45	AWAY	0	body	above	towards
1442	3	45	AWAY	1	body	above	away
1443	3	45	AWAY	1	body	above	away
1444	3	45	AWAY	1	body	above	away
1445	3	45	AWAY	1	body	above	away
1446	3	45	AWAY	0	body	above	towards
1447	3	45	AWAY	0	body	above	towards
1448	3	45	AWAY	0	body	above	towards
1449	3	45	AWAY	1	body	above	away
1450	3	45	AWAY	0	body	above	towards
1451	3	45	AWAY	1	body	above	away
1452	3	45	AWAY	0	body	above	towards
1453	3	45	AWAY	1	body	above	away
1454	3	45	AWAY	1	body	above	away
1455	3	45	AWAY	0	body	above	towards
1456	3	45	AWAY	1	body	above	away
1457	3	45	AWAY	0	body	above	towards
1458	3	45	AWAY	1	body	above	away
1459	3	45	AWAY	0	body	above	towards
1460	3	45	AWAY	0	body	above	towards
1461	3	45	AWAY	1	thighs	above	away
1462	3	45	AWAY	0	thighs	above	towards
1463	3	45	AWAY	1	thighs	above	away
1464	3	45	AWAY	1	thighs	above	away
1465	3	45	AWAY	1	thighs	above	away
1466	3	45	AWAY	1	thighs	above	away
1467	3	45	AWAY	0	thighs	above	towards
1468	3	45	AWAY	1	thighs	above	away
1469	3	45	AWAY	1	thighs	above	away
1470	3	45	AWAY	1	thighs	above	away
1471	3	45	AWAY	1	thighs	above	away
1472	3	45	AWAY	1	thighs	above	away
1473	3	45	AWAY	1	thighs	above	away
1474	3	45	AWAY	1	thighs	above	away
1475	3	45	AWAY	0	thighs	above	towards
1476	3	45	AWAY	1	thighs	above	away
1477	3	45	AWAY	1	thighs	above	away
1478	3	45	AWAY	1	thighs	above	away
1479	3	45	AWAY	1	thighs	above	away
1480	3	45	AWAY	1	thighs	above	away
1481	3	45	AWAY	1	arms	above	away
1482	3	45	AWAY	1	arms	above	away
1483	3	45	AWAY	1	arms	above	away
1484	3	45	AWAY	1	arms	above	away
1485	3	45	AWAY	0	arms	above	towards
1486	3	45	AWAY	1	arms	above	away
1487	3	45	AWAY	1	arms	above	away
1488	3	45	AWAY	1	arms	above	away
1489	3	45	AWAY	1	arms	above	away
1490	3	45	AWAY	1	arms	above	away
1491	3	45	AWAY	1	arms	above	away
1492	3	45	AWAY	1	arms	above	away
1493	3	45	AWAY	1	arms	above	away
1494	3	45	AWAY	1	arms	above	away
1495	3	45	AWAY	1	arms	above	away
1496	3	45	AWAY	1	arms	above	away
1497	3	45	AWAY	1	arms	above	away
1498	3	45	AWAY	0	arms	above	towards
1499	3	45	AWAY	1	arms	above	away
1500	3	45	AWAY	1	arms	above	away
1501	3	45	AWAY	0	legs	above	towards
1502	3	45	AWAY	0	legs	above	towards
1503	3	45	AWAY	1	legs	above	away
1504	3	45	AWAY	1	legs	above	away
1505	3	45	AWAY	1	legs	above	away
1506	3	45	AWAY	1	legs	above	away
1507	3	45	AWAY	1	legs	above	away
1508	3	45	AWAY	1	legs	above	away
1509	3	45	AWAY	1	legs	above	away
1510	3	45	AWAY	1	legs	above	away
1511	3	45	AWAY	1	legs	above	away
1512	3	45	AWAY	1	legs	above	away
1513	3	45	AWAY	1	legs	above	away
1514	3	45	AWAY	1	legs	above	away
1515	3	45	AWAY	1	legs	above	away
1516	3	45	AWAY	1	legs	above	away
1517	3	45	AWAY	1	legs	above	away
1518	3	45	AWAY	1	legs	above	away
1519	3	45	AWAY	1	legs	above	away
1520	3	45	AWAY	1	legs	above	away
1521	3	45	AWAY	1	thighs&legs	above	away
1522	3	45	AWAY	1	thighs&legs	above	away
1523	3	45	AWAY	0	thighs&legs	above	towards
1524	3	45	AWAY	1	thighs&legs	above	away
1525	3	45	AWAY	1	thighs&legs	above	away
1526	3	45	AWAY	1	thighs&legs	above	away
1527	3	45	AWAY	1	thighs&legs	above	away
1528	3	45	AWAY	0	thighs&legs	above	towards
1529	3	45	AWAY	0	thighs&legs	above	towards
1530	3	45	AWAY	1	thighs&legs	above	away
1531	3	45	AWAY	1	thighs&legs	above	away
1532	3	45	AWAY	1	thighs&legs	above	away
1533	3	45	AWAY	1	thighs&legs	above	away
1534	3	45	AWAY	1	thighs&legs	above	away
1535	3	45	AWAY	0	thighs&legs	above	towards
1536	3	45	AWAY	1	thighs&legs	above	away
1537	3	45	AWAY	1	thighs&legs	above	away
1538	3	45	AWAY	1	thighs&legs	above	away
1539	3	45	AWAY	1	thighs&legs	above	away
1540	3	45	AWAY	1	thighs&legs	above	away
1541	3	45	AWAY	0	arms&thighs	above	towards
1542	3	45	AWAY	0	arms&thighs	above	towards
1543	3	45	AWAY	1	arms&thighs	above	away
1544	3	45	AWAY	1	arms&thighs	above	away
1545	3	45	AWAY	1	arms&thighs	above	away
1546	3	45	AWAY	1	arms&thighs	above	away
1547	3	45	AWAY	1	arms&thighs	above	away
1548	3	45	AWAY	1	arms&thighs	above	away
1549	3	45	AWAY	1	arms&thighs	above	away
1550	3	45	AWAY	0	arms&thighs	above	towards
1551	3	45	AWAY	1	arms&thighs	above	away
1552	3	45	AWAY	0	arms&thighs	above	towards
1553	3	45	AWAY	1	arms&thighs	above	away
1554	3	45	AWAY	1	arms&thighs	above	away
1555	3	45	AWAY	1	arms&thighs	above	away
1556	3	45	AWAY	1	arms&thighs	above	away
1557	3	45	AWAY	1	arms&thighs	above	away
1558	3	45	AWAY	1	arms&thighs	above	away
1559	3	45	AWAY	1	arms&thighs	above	away
1560	3	45	AWAY	1	arms&thighs	above	away
1561	3	45	AWAY	1	arms&legs	above	away
1562	3	45	AWAY	1	arms&legs	above	away
1563	3	45	AWAY	1	arms&legs	above	away
1564	3	45	AWAY	1	arms&legs	above	away
1565	3	45	AWAY	1	arms&legs	above	away
1566	3	45	AWAY	1	arms&legs	above	away
1567	3	45	AWAY	1	arms&legs	above	away
1568	3	45	AWAY	1	arms&legs	above	away
1569	3	45	AWAY	1	arms&legs	above	away
1570	3	45	AWAY	1	arms&legs	above	away
1571	3	45	AWAY	1	arms&legs	above	away
1572	3	45	AWAY	1	arms&legs	above	away
1573	3	45	AWAY	1	arms&legs	above	away
1574	3	45	AWAY	1	arms&legs	above	away
1575	3	45	AWAY	1	arms&legs	above	away
1576	3	45	AWAY	1	arms&legs	above	away
1577	3	45	AWAY	1	arms&legs	above	away
1578	3	45	AWAY	1	arms&legs	above	away
1579	3	45	AWAY	1	arms&legs	above	away
1580	3	45	AWAY	1	arms&legs	above	away
1581	3	45	AWAY	1	all	above	away
1582	3	45	AWAY	1	all	above	away
1583	3	45	AWAY	1	all	above	away
1584	3	45	AWAY	1	all	above	away
1585	3	45	AWAY	1	all	above	away
1586	3	45	AWAY	1	all	above	away
1587	3	45	AWAY	1	all	above	away
1588	3	45	AWAY	1	all	above	away
1589	3	45	AWAY	1	all	above	away
1590	3	45	AWAY	1	all	above	away
1591	3	45	AWAY	1	all	above	away
1592	3	45	AWAY	1	all	above	away
1593	3	45	AWAY	1	all	above	away
1594	3	45	AWAY	1	all	above	away
1595	3	45	AWAY	0	all	above	towards
1596	3	45	AWAY	1	all	above	away
1597	3	45	AWAY	1	all	above	away
1598	3	45	AWAY	1	all	above	away
1599	3	45	AWAY	1	all	above	away
1600	3	45	AWAY	1	all	above	away
1601	3	45	AWAY	1	none	above	away
1602	3	45	AWAY	0	none	above	towards
1603	3	45	AWAY	0	none	above	towards
1604	3	45	AWAY	0	none	above	towards
1605	3	45	AWAY	0	none	above	towards
1606	3	45	AWAY	0	none	above	towards
1607	3	45	AWAY	1	none	above	away
1608	3	45	AWAY	0	none	above	towards
1609	3	45	AWAY	1	none	above	away
1610	3	45	AWAY	1	none	above	away
1611	3	45	AWAY	0	none	above	towards
1612	3	45	AWAY	1	none	above	away
1613	3	45	AWAY	0	none	above	towards
1614	3	45	AWAY	1	none	above	away
1615	3	45	AWAY	0	none	above	towards
1616	3	45	AWAY	1	none	above	away
1617	3	45	AWAY	1	none	above	away
1618	3	45	AWAY	1	none	above	away
1619	3	45	AWAY	1	none	above	away
1620	3	45	AWAY	0	none	above	towards
1621	3	-45	AWAY	1	body	below	away
1622	3	-45	AWAY	0	body	below	towards
1623	3	-45	AWAY	1	body	below	away
1624	3	-45	AWAY	0	body	below	towards
1625	3	-45	AWAY	0	body	below	towards
1626	3	-45	AWAY	1	body	below	away
1627	3	-45	AWAY	1	body	below	away
1628	3	-45	AWAY	0	body	below	towards
1629	3	-45	AWAY	1	body	below	away
1630	3	-45	AWAY	1	body	below	away
1631	3	-45	AWAY	1	body	below	away
1632	3	-45	AWAY	1	body	below	away
1633	3	-45	AWAY	1	body	below	away
1634	3	-45	AWAY	1	body	below	away
1635	3	-45	AWAY	0	body	below	towards
1636	3	-45	AWAY	0	body	below	towards
1637	3	-45	AWAY	1	body	below	away
1638	3	-45	AWAY	1	body	below	away
1639	3	-45	AWAY	1	body	below	away
1640	3	-45	AWAY	0	body	below	towards
1641	3	-45	AWAY	1	thighs	below	away
1642	3	-45	AWAY	0	thighs	below	towards
1643	3	-45	AWAY	0	thighs	below	towards
1644	3	-45	AWAY	0	thighs	below	towards
1645	3	-45	AWAY	0	thighs	below	towards
1646	3	-45	AWAY	1	thighs	below	away
1647	3	-45	AWAY	1	thighs	below	away
1648	3	-45	AWAY	1	thighs	below	away
1649	3	-45	AWAY	1	thighs	below	away
1650	3	-45	AWAY	0	thighs	below	towards
1651	3	-45	AWAY	0	thighs	below	towards
1652	3	-45	AWAY	1	thighs	below	away
1653	3	-45	AWAY	1	thighs	below	away
1654	3	-45	AWAY	1	thighs	below	away
1655	3	-45	AWAY	0	thighs	below	towards
1656	3	-45	AWAY	0	thighs	below	towards
1657	3	-45	AWAY	1	thighs	below	away
1658	3	-45	AWAY	0	thighs	below	towards
1659	3	-45	AWAY	0	thighs	below	towards
1660	3	-45	AWAY	0	thighs	below	towards
1661	3	-45	AWAY	0	arms	below	towards
1662	3	-45	AWAY	0	arms	below	towards
1663	3	-45	AWAY	0	arms	below	towards
1664	3	-45	AWAY	0	arms	below	towards
1665	3	-45	AWAY	0	arms	below	towards
1666	3	-45	AWAY	0	arms	below	towards
1667	3	-45	AWAY	0	arms	below	towards
1668	3	-45	AWAY	0	arms	below	towards
1669	3	-45	AWAY	0	arms	below	towards
1670	3	-45	AWAY	0	arms	below	towards
1671	3	-45	AWAY	0	arms	below	towards
1672	3	-45	AWAY	1	arms	below	away
1673	3	-45	AWAY	0	arms	below	towards
1674	3	-45	AWAY	0	arms	below	towards
1675	3	-45	AWAY	0	arms	below	towards
1676	3	-45	AWAY	1	arms	below	away
1677	3	-45	AWAY	0	arms	below	towards
1678	3	-45	AWAY	0	arms	below	towards
1679	3	-45	AWAY	0	arms	below	towards
1680	3	-45	AWAY	0	arms	below	towards
1681	3	-45	AWAY	1	legs	below	away
1682	3	-45	AWAY	0	legs	below	towards
1683	3	-45	AWAY	0	legs	below	towards
1684	3	-45	AWAY	0	legs	below	towards
1685	3	-45	AWAY	0	legs	below	towards
1686	3	-45	AWAY	1	legs	below	away
1687	3	-45	AWAY	0	legs	below	towards
1688	3	-45	AWAY	0	legs	below	towards
1689	3	-45	AWAY	1	legs	below	away
1690	3	-45	AWAY	0	legs	below	towards
1691	3	-45	AWAY	0	legs	below	towards
1692	3	-45	AWAY	0	legs	below	towards
1693	3	-45	AWAY	0	legs	below	towards
1694	3	-45	AWAY	0	legs	below	towards
1695	3	-45	AWAY	0	legs	below	towards
1696	3	-45	AWAY	1	legs	below	away
1697	3	-45	AWAY	1	legs	below	away
1698	3	-45	AWAY	0	legs	below	towards
1699	3	-45	AWAY	0	legs	below	towards
1700	3	-45	AWAY	0	legs	below	towards
1701	3	-45	AWAY	0	thighs&legs	below	towards
1702	3	-45	AWAY	0	thighs&legs	below	towards
1703	3	-45	AWAY	0	thighs&legs	below	towards
1704	3	-45	AWAY	0	thighs&legs	below	towards
1705	3	-45	AWAY	0	thighs&legs	below	towards
1706	3	-45	AWAY	1	thighs&legs	below	away
1707	3	-45	AWAY	0	thighs&legs	below	towards
1708	3	-45	AWAY	0	thighs&legs	below	towards
1709	3	-45	AWAY	0	thighs&legs	below	towards
1710	3	-45	AWAY	1	thighs&legs	below	away
1711	3	-45	AWAY	1	thighs&legs	below	away
1712	3	-45	AWAY	1	thighs&legs	below	away
1713	3	-45	AWAY	1	thighs&legs	below	away
1714	3	-45	AWAY	0	thighs&legs	below	towards
1715	3	-45	AWAY	0	thighs&legs	below	towards
1716	3	-45	AWAY	0	thighs&legs	below	towards
1717	3	-45	AWAY	0	thighs&legs	below	towards
1718	3	-45	AWAY	0	thighs&legs	below	towards
1719	3	-45	AWAY	0	thighs&legs	below	towards
1720	3	-45	AWAY	0	thighs&legs	below	towards
1721	3	-45	AWAY	0	arms&thighs	below	towards
1722	3	-45	AWAY	0	arms&thighs	below	towards
1723	3	-45	AWAY	0	arms&thighs	below	towards
1724	3	-45	AWAY	0	arms&thighs	below	towards
1725	3	-45	AWAY	0	arms&thighs	below	towards
1726	3	-45	AWAY	0	arms&thighs	below	towards
1727	3	-45	AWAY	0	arms&thighs	below	towards
1728	3	-45	AWAY	0	arms&thighs	below	towards
1729	3	-45	AWAY	0	arms&thighs	below	towards
1730	3	-45	AWAY	0	arms&thighs	below	towards
1731	3	-45	AWAY	1	arms&thighs	below	away
1732	3	-45	AWAY	0	arms&thighs	below	towards
1733	3	-45	AWAY	0	arms&thighs	below	towards
1734	3	-45	AWAY	0	arms&thighs	below	towards
1735	3	-45	AWAY	0	arms&thighs	below	towards
1736	3	-45	AWAY	0	arms&thighs	below	towards
1737	3	-45	AWAY	0	arms&thighs	below	towards
1738	3	-45	AWAY	0	arms&thighs	below	towards
1739	3	-45	AWAY	0	arms&thighs	below	towards
1740	3	-45	AWAY	0	arms&thighs	below	towards
1741	3	-45	AWAY	0	arms&legs	below	towards
1742	3	-45	AWAY	0	arms&legs	below	towards
1743	3	-45	AWAY	0	arms&legs	below	towards
1744	3	-45	AWAY	0	arms&legs	below	towards
1745	3	-45	AWAY	0	arms&legs	below	towards
1746	3	-45	AWAY	0	arms&legs	below	towards
1747	3	-45	AWAY	0	arms&legs	below	towards
1748	3	-45	AWAY	0	arms&legs	below	towards
1749	3	-45	AWAY	0	arms&legs	below	towards
1750	3	-45	AWAY	0	arms&legs	below	towards
1751	3	-45	AWAY	0	arms&legs	below	towards
1752	3	-45	AWAY	0	arms&legs	below	towards
1753	3	-45	AWAY	0	arms&legs	below	towards
1754	3	-45	AWAY	0	arms&legs	below	towards
1755	3	-45	AWAY	0	arms&legs	below	towards
1756	3	-45	AWAY	0	arms&legs	below	towards
1757	3	-45	AWAY	0	arms&legs	below	towards
1758	3	-45	AWAY	0	arms&legs	below	towards
1759	3	-45	AWAY	0	arms&legs	below	towards
1760	3	-45	AWAY	0	arms&legs	below	towards
1761	3	-45	AWAY	0	all	below	towards
1762	3	-45	AWAY	0	all	below	towards
1763	3	-45	AWAY	0	all	below	towards
1764	3	-45	AWAY	0	all	below	towards
1765	3	-45	AWAY	0	all	below	towards
1766	3	-45	AWAY	0	all	below	towards
1767	3	-45	AWAY	0	all	below	towards
1768	3	-45	AWAY	0	all	below	towards
1769	3	-45	AWAY	0	all	below	towards
1770	3	-45	AWAY	0	all	below	towards
1771	3	-45	AWAY	0	all	below	towards
1772	3	-45	AWAY	0	all	below	towards
1773	3	-45	AWAY	0	all	below	towards
1774	3	-45	AWAY	0	all	below	towards
1775	3	-45	AWAY	1	all	below	away
1776	3	-45	AWAY	0	all	below	towards
1777	3	-45	AWAY	0	all	below	towards
1778	3	-45	AWAY	0	all	below	towards
1779	3	-45	AWAY	0	all	below	towards
1780	3	-45	AWAY	0	all	below	towards
1781	3	-45	AWAY	1	none	below	away
1782	3	-45	AWAY	0	none	below	towards
1783	3	-45	AWAY	0	none	below	towards
1784	3	-45	AWAY	0	none	below	towards
1785	3	-45	AWAY	1	none	below	away
1786	3	-45	AWAY	0	none	below	towards
1787	3	-45	AWAY	0	none	below	towards
1788	3	-45	AWAY	1	none	below	away
1789	3	-45	AWAY	1	none	below	away
1790	3	-45	AWAY	1	none	below	away
1791	3	-45	AWAY	1	none	below	away
1792	3	-45	AWAY	0	none	below	towards
1793	3	-45	AWAY	1	none	below	away
1794	3	-45	AWAY	1	none	below	away
1795	3	-45	AWAY	0	none	below	towards
1796	3	-45	AWAY	0	none	below	towards
1797	3	-45	AWAY	0	none	below	towards
1798	3	-45	AWAY	1	none	below	away
1799	3	-45	AWAY	0	none	below	towards
1800	3	-45	AWAY	1	none	below	away
1801	3	45	TOWARDS	0	body	above	away
1802	3	45	TOWARDS	0	body	above	away
1803	3	45	TOWARDS	1	body	above	towards
1804	3	45	TOWARDS	0	body	above	away
1805	3	45	TOWARDS	0	body	above	away
1806	3	45	TOWARDS	1	body	above	towards
1807	3	45	TOWARDS	1	body	above	towards
1808	3	45	TOWARDS	1	body	above	towards
1809	3	45	TOWARDS	0	body	above	away
1810	3	45	TOWARDS	1	body	above	towards
1811	3	45	TOWARDS	1	body	above	towards
1812	3	45	TOWARDS	1	body	above	towards
1813	3	45	TOWARDS	1	body	above	towards
1814	3	45	TOWARDS	0	body	above	away
1815	3	45	TOWARDS	1	body	above	towards
1816	3	45	TOWARDS	0	body	above	away
1817	3	45	TOWARDS	1	body	above	towards
1818	3	45	TOWARDS	1	body	above	towards
1819	3	45	TOWARDS	0	body	above	away
1820	3	45	TOWARDS	1	body	above	towards
1821	3	45	TOWARDS	1	thighs	above	towards
1822	3	45	TOWARDS	0	thighs	above	away
1823	3	45	TOWARDS	0	thighs	above	away
1824	3	45	TOWARDS	0	thighs	above	away
1825	3	45	TOWARDS	0	thighs	above	away
1826	3	45	TOWARDS	0	thighs	above	away
1827	3	45	TOWARDS	0	thighs	above	away
1828	3	45	TOWARDS	1	thighs	above	towards
1829	3	45	TOWARDS	1	thighs	above	towards
1830	3	45	TOWARDS	1	thighs	above	towards
1831	3	45	TOWARDS	0	thighs	above	away
1832	3	45	TOWARDS	0	thighs	above	away
1833	3	45	TOWARDS	0	thighs	above	away
1834	3	45	TOWARDS	1	thighs	above	towards
1835	3	45	TOWARDS	1	thighs	above	towards
1836	3	45	TOWARDS	0	thighs	above	away
1837	3	45	TOWARDS	0	thighs	above	away
1838	3	45	TOWARDS	0	thighs	above	away
1839	3	45	TOWARDS	1	thighs	above	towards
1840	3	45	TOWARDS	0	thighs	above	away
1841	3	45	TOWARDS	1	arms	above	towards
1842	3	45	TOWARDS	1	arms	above	towards
1843	3	45	TOWARDS	1	arms	above	towards
1844	3	45	TOWARDS	1	arms	above	towards
1845	3	45	TOWARDS	1	arms	above	towards
1846	3	45	TOWARDS	1	arms	above	towards
1847	3	45	TOWARDS	1	arms	above	towards
1848	3	45	TOWARDS	1	arms	above	towards
1849	3	45	TOWARDS	1	arms	above	towards
1850	3	45	TOWARDS	1	arms	above	towards
1851	3	45	TOWARDS	1	arms	above	towards
1852	3	45	TOWARDS	1	arms	above	towards
1853	3	45	TOWARDS	1	arms	above	towards
1854	3	45	TOWARDS	1	arms	above	towards
1855	3	45	TOWARDS	1	arms	above	towards
1856	3	45	TOWARDS	1	arms	above	towards
1857	3	45	TOWARDS	1	arms	above	towards
1858	3	45	TOWARDS	1	arms	above	towards
1859	3	45	TOWARDS	1	arms	above	towards
1860	3	45	TOWARDS	1	arms	above	towards
1861	3	45	TOWARDS	0	legs	above	away
1862	3	45	TOWARDS	1	legs	above	towards
1863	3	45	TOWARDS	0	legs	above	away
1864	3	45	TOWARDS	0	legs	above	away
1865	3	45	TOWARDS	1	legs	above	towards
1866	3	45	TOWARDS	1	legs	above	towards
1867	3	45	TOWARDS	1	legs	above	towards
1868	3	45	TOWARDS	1	legs	above	towards
1869	3	45	TOWARDS	0	legs	above	away
1870	3	45	TOWARDS	1	legs	above	towards
1871	3	45	TOWARDS	0	legs	above	away
1872	3	45	TOWARDS	1	legs	above	towards
1873	3	45	TOWARDS	0	legs	above	away
1874	3	45	TOWARDS	0	legs	above	away
1875	3	45	TOWARDS	1	legs	above	towards
1876	3	45	TOWARDS	0	legs	above	away
1877	3	45	TOWARDS	0	legs	above	away
1878	3	45	TOWARDS	0	legs	above	away
1879	3	45	TOWARDS	1	legs	above	towards
1880	3	45	TOWARDS	0	legs	above	away
1881	3	45	TOWARDS	1	thighs&legs	above	towards
1882	3	45	TOWARDS	1	thighs&legs	above	towards
1883	3	45	TOWARDS	1	thighs&legs	above	towards
1884	3	45	TOWARDS	1	thighs&legs	above	towards
1885	3	45	TOWARDS	1	thighs&legs	above	towards
1886	3	45	TOWARDS	1	thighs&legs	above	towards
1887	3	45	TOWARDS	1	thighs&legs	above	towards
1888	3	45	TOWARDS	1	thighs&legs	above	towards
1889	3	45	TOWARDS	1	thighs&legs	above	towards
1890	3	45	TOWARDS	1	thighs&legs	above	towards
1891	3	45	TOWARDS	1	thighs&legs	above	towards
1892	3	45	TOWARDS	1	thighs&legs	above	towards
1893	3	45	TOWARDS	1	thighs&legs	above	towards
1894	3	45	TOWARDS	1	thighs&legs	above	towards
1895	3	45	TOWARDS	0	thighs&legs	above	away
1896	3	45	TOWARDS	1	thighs&legs	above	towards
1897	3	45	TOWARDS	1	thighs&legs	above	towards
1898	3	45	TOWARDS	0	thighs&legs	above	away
1899	3	45	TOWARDS	0	thighs&legs	above	away
1900	3	45	TOWARDS	1	thighs&legs	above	towards
1901	3	45	TOWARDS	1	arms&thighs	above	towards
1902	3	45	TOWARDS	1	arms&thighs	above	towards
1903	3	45	TOWARDS	1	arms&thighs	above	towards
1904	3	45	TOWARDS	1	arms&thighs	above	towards
1905	3	45	TOWARDS	1	arms&thighs	above	towards
1906	3	45	TOWARDS	1	arms&thighs	above	towards
1907	3	45	TOWARDS	1	arms&thighs	above	towards
1908	3	45	TOWARDS	1	arms&thighs	above	towards
1909	3	45	TOWARDS	1	arms&thighs	above	towards
1910	3	45	TOWARDS	1	arms&thighs	above	towards
1911	3	45	TOWARDS	1	arms&thighs	above	towards
1912	3	45	TOWARDS	1	arms&thighs	above	towards
1913	3	45	TOWARDS	1	arms&thighs	above	towards
1914	3	45	TOWARDS	1	arms&thighs	above	towards
1915	3	45	TOWARDS	1	arms&thighs	above	towards
1916	3	45	TOWARDS	1	arms&thighs	above	towards
1917	3	45	TOWARDS	1	arms&thighs	above	towards
1918	3	45	TOWARDS	1	arms&thighs	above	towards
1919	3	45	TOWARDS	1	arms&thighs	above	towards
1920	3	45	TOWARDS	1	arms&thighs	above	towards
1921	3	45	TOWARDS	1	arms&legs	above	towards
1922	3	45	TOWARDS	1	arms&legs	above	towards
1923	3	45	TOWARDS	1	arms&legs	above	towards
1924	3	45	TOWARDS	1	arms&legs	above	towards
1925	3	45	TOWARDS	1	arms&legs	above	towards
1926	3	45	TOWARDS	1	arms&legs	above	towards
1927	3	45	TOWARDS	1	arms&legs	above	towards
1928	3	45	TOWARDS	1	arms&legs	above	towards
1929	3	45	TOWARDS	1	arms&legs	above	towards
1930	3	45	TOWARDS	1	arms&legs	above	towards
1931	3	45	TOWARDS	1	arms&legs	above	towards
1932	3	45	TOWARDS	1	arms&legs	above	towards
1933	3	45	TOWARDS	1	arms&legs	above	towards
1934	3	45	TOWARDS	1	arms&legs	above	towards
1935	3	45	TOWARDS	1	arms&legs	above	towards
1936	3	45	TOWARDS	1	arms&legs	above	towards
1937	3	45	TOWARDS	1	arms&legs	above	towards
1938	3	45	TOWARDS	1	arms&legs	above	towards
1939	3	45	TOWARDS	1	arms&legs	above	towards
1940	3	45	TOWARDS	1	arms&legs	above	towards
1941	3	45	TOWARDS	1	all	above	towards
1942	3	45	TOWARDS	1	all	above	towards
1943	3	45	TOWARDS	1	all	above	towards
1944	3	45	TOWARDS	1	all	above	towards
1945	3	45	TOWARDS	1	all	above	towards
1946	3	45	TOWARDS	1	all	above	towards
1947	3	45	TOWARDS	1	all	above	towards
1948	3	45	TOWARDS	1	all	above	towards
1949	3	45	TOWARDS	1	all	above	towards
1950	3	45	TOWARDS	1	all	above	towards
1951	3	45	TOWARDS	1	all	above	towards
1952	3	45	TOWARDS	1	all	above	towards
1953	3	45	TOWARDS	1	all	above	towards
1954	3	45	TOWARDS	1	all	above	towards
1955	3	45	TOWARDS	1	all	above	towards
1956	3	45	TOWARDS	1	all	above	towards
1957	3	45	TOWARDS	1	all	above	towards
1958	3	45	TOWARDS	1	all	above	towards
1959	3	45	TOWARDS	1	all	above	towards
1960	3	45	TOWARDS	1	all	above	towards
1961	3	45	TOWARDS	1	none	above	towards
1962	3	45	TOWARDS	0	none	above	away
1963	3	45	TOWARDS	1	none	above	towards
1964	3	45	TOWARDS	1	none	above	towards
1965	3	45	TOWARDS	0	none	above	away
1966	3	45	TOWARDS	1	none	above	towards
1967	3	45	TOWARDS	0	none	above	away
1968	3	45	TOWARDS	1	none	above	towards
1969	3	45	TOWARDS	1	none	above	towards
1970	3	45	TOWARDS	1	none	above	towards
1971	3	45	TOWARDS	1	none	above	towards
1972	3	45	TOWARDS	1	none	above	towards
1973	3	45	TOWARDS	0	none	above	away
1974	3	45	TOWARDS	0	none	above	away
1975	3	45	TOWARDS	1	none	above	towards
1976	3	45	TOWARDS	0	none	above	away
1977	3	45	TOWARDS	1	none	above	towards
1978	3	45	TOWARDS	0	none	above	away
1979	3	45	TOWARDS	1	none	above	towards
1980	3	45	TOWARDS	1	none	above	towards
1981	3	-45	TOWARDS	0	body	below	away
1982	3	-45	TOWARDS	0	body	below	away
1983	3	-45	TOWARDS	0	body	below	away
1984	3	-45	TOWARDS	1	body	below	towards
1985	3	-45	TOWARDS	1	body	below	towards
1986	3	-45	TOWARDS	1	body	below	towards
1987	3	-45	TOWARDS	0	body	below	away
1988	3	-45	TOWARDS	0	body	below	away
1989	3	-45	TOWARDS	1	body	below	towards
1990	3	-45	TOWARDS	0	body	below	away
1991	3	-45	TOWARDS	1	body	below	towards
1992	3	-45	TOWARDS	1	body	below	towards
1993	3	-45	TOWARDS	0	body	below	away
1994	3	-45	TOWARDS	0	body	below	away
1995	3	-45	TOWARDS	0	body	below	away
1996	3	-45	TOWARDS	0	body	below	away
1997	3	-45	TOWARDS	0	body	below	away
1998	3	-45	TOWARDS	0	body	below	away
1999	3	-45	TOWARDS	1	body	below	towards
[truncated: 9,521 more rows]
