# Supplementary material for: Lighting-from-above prior in biological motion perception
Source: Sci Rep. 2018 Jan 24;8:1507. doi: 10.1038/s41598-018-19851-8 (PMC5784142; doi:10.1038/s41598-018-19851-8)
Supplement: Supplementary file 5 — Dataset 4 [file 41598_2018_19851_MOESM5_ESM.csv]

	participant	lightangle	walkdir	response
1	1	56.25	AWAY	1
2	1	45	AWAY	0
3	1	-67.5	AWAY	0
4	1	-56.25	AWAY	0
5	1	-45	AWAY	0
6	1	45	TOWARDS	0
7	1	56.25	TOWARDS	1
8	1	67.5	TOWARDS	1
9	1	-67.5	TOWARDS	0
10	1	-56.25	TOWARDS	0
11	1	-45	TOWARDS	1
12	1	67.5	AWAY	0
13	1	56.25	AWAY	1
14	1	45	AWAY	1
15	1	-67.5	AWAY	0
16	1	-56.25	AWAY	0
17	1	-45	AWAY	1
18	1	45	TOWARDS	1
19	1	56.25	TOWARDS	1
20	1	67.5	TOWARDS	1
21	1	-67.5	TOWARDS	0
22	1	-56.25	TOWARDS	0
23	1	-45	TOWARDS	1
24	1	67.5	AWAY	1
25	1	56.25	AWAY	1
26	1	45	AWAY	1
27	1	-67.5	AWAY	0
28	1	-56.25	AWAY	1
29	1	-45	AWAY	0
30	1	45	TOWARDS	1
31	1	56.25	TOWARDS	0
32	1	67.5	TOWARDS	1
33	1	-67.5	TOWARDS	0
34	1	-56.25	TOWARDS	0
35	1	-45	TOWARDS	1
36	1	67.5	AWAY	1
37	1	56.25	AWAY	0
38	1	45	AWAY	0
39	1	-67.5	AWAY	0
40	1	-56.25	AWAY	0
41	1	-45	AWAY	0
42	1	45	TOWARDS	1
43	1	56.25	TOWARDS	1
44	1	67.5	TOWARDS	1
45	1	-67.5	TOWARDS	0
46	1	-56.25	TOWARDS	1
47	1	-45	TOWARDS	1
48	1	67.5	AWAY	1
49	1	56.25	AWAY	0
50	1	45	AWAY	0
51	1	-67.5	AWAY	0
52	1	-56.25	AWAY	0
53	1	-45	AWAY	0
54	1	45	TOWARDS	1
55	1	56.25	TOWARDS	1
56	1	67.5	TOWARDS	1
57	1	-67.5	TOWARDS	0
58	1	-56.25	TOWARDS	0
59	1	-45	TOWARDS	1
60	1	67.5	AWAY	0
61	1	56.25	AWAY	1
62	1	45	AWAY	0
63	1	-67.5	AWAY	0
64	1	-56.25	AWAY	1
65	1	-45	AWAY	1
66	1	45	TOWARDS	1
67	1	56.25	TOWARDS	1
68	1	67.5	TOWARDS	1
69	1	-67.5	TOWARDS	0
70	1	-56.25	TOWARDS	1
71	1	-45	TOWARDS	0
72	1	67.5	AWAY	1
73	1	56.25	AWAY	1
74	1	45	AWAY	1
75	1	-67.5	AWAY	0
76	1	-56.25	AWAY	0
77	1	-45	AWAY	0
78	1	45	TOWARDS	1
79	1	56.25	TOWARDS	1
80	1	67.5	TOWARDS	1
81	1	-67.5	TOWARDS	0
82	1	-56.25	TOWARDS	0
83	1	-45	TOWARDS	1
84	1	67.5	AWAY	1
85	1	56.25	AWAY	0
86	1	45	AWAY	1
87	1	-67.5	AWAY	0
88	1	-56.25	AWAY	0
89	1	-45	AWAY	0
90	1	45	TOWARDS	1
91	1	56.25	TOWARDS	0
92	1	67.5	TOWARDS	1
93	1	-67.5	TOWARDS	0
94	1	-56.25	TOWARDS	0
95	1	-45	TOWARDS	1
96	1	67.5	AWAY	1
97	1	56.25	AWAY	1
98	1	45	AWAY	0
99	1	-67.5	AWAY	0
100	1	-56.25	AWAY	0
101	1	-45	AWAY	0
102	1	45	TOWARDS	1
103	1	56.25	TOWARDS	1
104	1	67.5	TOWARDS	1
105	1	-67.5	TOWARDS	0
106	1	-56.25	TOWARDS	1
107	1	-45	TOWARDS	1
108	1	67.5	AWAY	1
109	1	56.25	AWAY	1
110	1	45	AWAY	0
111	1	-67.5	AWAY	0
112	1	-56.25	AWAY	0
113	1	-45	AWAY	0
114	1	45	TOWARDS	1
115	1	56.25	TOWARDS	1
116	1	67.5	TOWARDS	1
117	1	-67.5	TOWARDS	0
118	1	-56.25	TOWARDS	0
119	1	-45	TOWARDS	1
120	1	67.5	AWAY	1
121	1	56.25	AWAY	1
122	1	45	AWAY	0
123	1	-67.5	AWAY	0
124	1	-56.25	AWAY	0
125	1	-45	AWAY	0
126	1	45	TOWARDS	1
127	1	56.25	TOWARDS	1
128	1	67.5	TOWARDS	1
129	1	-67.5	TOWARDS	0
130	1	-56.25	TOWARDS	0
131	1	-45	TOWARDS	0
132	1	67.5	AWAY	1
133	1	56.25	AWAY	0
134	1	45	AWAY	0
135	1	-67.5	AWAY	1
136	1	-56.25	AWAY	0
137	1	-45	AWAY	0
138	1	45	TOWARDS	0
139	1	56.25	TOWARDS	0
140	1	67.5	TOWARDS	0
141	1	-67.5	TOWARDS	0
142	1	-56.25	TOWARDS	0
143	1	-45	TOWARDS	1
144	1	67.5	AWAY	1
145	1	56.25	AWAY	0
146	1	45	AWAY	0
147	1	-67.5	AWAY	0
148	1	-56.25	AWAY	0
149	1	-45	AWAY	0
150	1	45	TOWARDS	1
151	1	56.25	TOWARDS	1
152	1	67.5	TOWARDS	1
153	1	-67.5	TOWARDS	0
154	1	-56.25	TOWARDS	1
155	1	-45	TOWARDS	1
156	1	67.5	AWAY	0
157	1	56.25	AWAY	1
158	1	45	AWAY	0
159	1	-67.5	AWAY	1
160	1	-56.25	AWAY	0
161	1	-45	AWAY	0
162	1	45	TOWARDS	1
163	1	56.25	TOWARDS	1
164	1	67.5	TOWARDS	1
165	1	-67.5	TOWARDS	1
166	1	-56.25	TOWARDS	1
167	1	-45	TOWARDS	1
168	1	67.5	AWAY	1
169	1	56.25	AWAY	0
170	1	45	AWAY	0
171	1	-67.5	AWAY	0
172	1	-56.25	AWAY	1
173	1	-45	AWAY	0
174	1	45	TOWARDS	1
175	1	56.25	TOWARDS	1
176	1	67.5	TOWARDS	1
177	1	-67.5	TOWARDS	0
178	1	-56.25	TOWARDS	0
179	1	-45	TOWARDS	1
180	1	67.5	AWAY	1
181	1	56.25	AWAY	1
182	1	45	AWAY	0
183	1	-67.5	AWAY	0
184	1	-56.25	AWAY	0
185	1	-45	AWAY	0
186	1	45	TOWARDS	1
187	1	56.25	TOWARDS	1
188	1	67.5	TOWARDS	1
189	1	-67.5	TOWARDS	0
190	1	-56.25	TOWARDS	0
191	1	-45	TOWARDS	1
192	1	67.5	AWAY	1
193	1	56.25	AWAY	1
194	1	45	AWAY	0
195	1	-67.5	AWAY	0
196	1	-56.25	AWAY	0
197	1	-45	AWAY	0
198	1	45	TOWARDS	1
199	1	56.25	TOWARDS	1
200	1	67.5	TOWARDS	1
201	1	-67.5	TOWARDS	0
202	1	-56.25	TOWARDS	0
203	1	-45	TOWARDS	1
204	1	67.5	AWAY	1
205	1	56.25	AWAY	0
206	1	45	AWAY	0
207	1	-67.5	AWAY	0
208	1	-56.25	AWAY	0
209	1	-45	AWAY	0
210	1	45	TOWARDS	1
211	1	56.25	TOWARDS	1
212	1	67.5	TOWARDS	1
213	1	-67.5	TOWARDS	0
214	1	-56.25	TOWARDS	1
215	1	-45	TOWARDS	1
216	1	67.5	AWAY	1
217	1	56.25	AWAY	1
218	1	45	AWAY	1
219	1	-67.5	AWAY	0
220	1	-56.25	AWAY	0
221	1	-45	AWAY	0
222	1	45	TOWARDS	0
223	1	56.25	TOWARDS	1
224	1	67.5	TOWARDS	1
225	1	-67.5	TOWARDS	0
226	1	-56.25	TOWARDS	0
227	1	-45	TOWARDS	1
228	1	67.5	AWAY	1
229	1	56.25	AWAY	0
230	1	45	AWAY	0
231	1	-67.5	AWAY	0
232	1	-56.25	AWAY	0
233	1	-45	AWAY	0
234	1	45	TOWARDS	1
235	1	56.25	TOWARDS	1
236	1	67.5	TOWARDS	1
237	1	-67.5	TOWARDS	0
238	1	-56.25	TOWARDS	0
239	1	-45	TOWARDS	1
240	10	67.5	AWAY	1
241	10	56.25	AWAY	1
242	10	45	AWAY	0
243	10	-67.5	AWAY	1
244	10	-56.25	AWAY	0
245	10	-45	AWAY	1
246	10	45	TOWARDS	1
247	10	56.25	TOWARDS	0
248	10	67.5	TOWARDS	0
249	10	-67.5	TOWARDS	1
250	10	-56.25	TOWARDS	0
251	10	-45	TOWARDS	1
252	10	67.5	AWAY	1
253	10	56.25	AWAY	0
254	10	45	AWAY	1
255	10	-67.5	AWAY	1
256	10	-56.25	AWAY	1
257	10	-45	AWAY	1
258	10	45	TOWARDS	1
259	10	56.25	TOWARDS	0
260	10	67.5	TOWARDS	1
261	10	-67.5	TOWARDS	1
262	10	-56.25	TOWARDS	1
263	10	-45	TOWARDS	0
264	10	67.5	AWAY	0
265	10	56.25	AWAY	0
266	10	45	AWAY	0
267	10	-67.5	AWAY	0
268	10	-56.25	AWAY	1
269	10	-45	AWAY	1
270	10	45	TOWARDS	0
271	10	56.25	TOWARDS	1
272	10	67.5	TOWARDS	1
273	10	-67.5	TOWARDS	0
274	10	-56.25	TOWARDS	1
275	10	-45	TOWARDS	1
276	10	67.5	AWAY	0
277	10	56.25	AWAY	0
278	10	45	AWAY	0
279	10	-67.5	AWAY	0
280	10	-56.25	AWAY	0
281	10	-45	AWAY	0
282	10	45	TOWARDS	1
283	10	56.25	TOWARDS	1
284	10	67.5	TOWARDS	1
285	10	-67.5	TOWARDS	1
286	10	-56.25	TOWARDS	1
287	10	-45	TOWARDS	1
288	10	67.5	AWAY	1
289	10	56.25	AWAY	0
290	10	45	AWAY	0
291	10	-67.5	AWAY	0
292	10	-56.25	AWAY	0
293	10	-45	AWAY	0
294	10	45	TOWARDS	1
295	10	56.25	TOWARDS	1
296	10	67.5	TOWARDS	1
297	10	-67.5	TOWARDS	1
298	10	-56.25	TOWARDS	1
299	10	-45	TOWARDS	1
300	10	67.5	AWAY	0
301	10	56.25	AWAY	1
302	10	45	AWAY	0
303	10	-67.5	AWAY	0
304	10	-56.25	AWAY	1
305	10	-45	AWAY	0
306	10	45	TOWARDS	1
307	10	56.25	TOWARDS	1
308	10	67.5	TOWARDS	1
309	10	-67.5	TOWARDS	1
310	10	-56.25	TOWARDS	1
311	10	-45	TOWARDS	1
312	10	67.5	AWAY	0
313	10	56.25	AWAY	0
314	10	45	AWAY	0
315	10	-67.5	AWAY	0
316	10	-56.25	AWAY	0
317	10	-45	AWAY	0
318	10	45	TOWARDS	1
319	10	56.25	TOWARDS	1
320	10	67.5	TOWARDS	1
321	10	-67.5	TOWARDS	1
322	10	-56.25	TOWARDS	0
323	10	-45	TOWARDS	1
324	10	67.5	AWAY	0
325	10	56.25	AWAY	0
326	10	45	AWAY	0
327	10	-67.5	AWAY	0
328	10	-56.25	AWAY	0
329	10	-45	AWAY	0
330	10	45	TOWARDS	1
331	10	56.25	TOWARDS	1
332	10	67.5	TOWARDS	1
333	10	-67.5	TOWARDS	0
334	10	-56.25	TOWARDS	0
335	10	-45	TOWARDS	0
336	10	67.5	AWAY	1
337	10	56.25	AWAY	1
338	10	45	AWAY	1
339	10	-67.5	AWAY	1
340	10	-56.25	AWAY	1
341	10	-45	AWAY	1
342	10	45	TOWARDS	0
343	10	56.25	TOWARDS	1
344	10	67.5	TOWARDS	0
345	10	-67.5	TOWARDS	0
346	10	-56.25	TOWARDS	1
347	10	-45	TOWARDS	1
348	10	67.5	AWAY	0
349	10	56.25	AWAY	0
350	10	45	AWAY	0
351	10	-67.5	AWAY	1
352	10	-56.25	AWAY	0
353	10	-45	AWAY	0
354	10	45	TOWARDS	1
355	10	56.25	TOWARDS	0
356	10	67.5	TOWARDS	1
357	10	-67.5	TOWARDS	1
358	10	-56.25	TOWARDS	1
359	10	-45	TOWARDS	1
360	10	67.5	AWAY	0
361	10	56.25	AWAY	0
362	10	45	AWAY	0
363	10	-67.5	AWAY	0
364	10	-56.25	AWAY	0
365	10	-45	AWAY	0
366	10	45	TOWARDS	1
367	10	56.25	TOWARDS	1
368	10	67.5	TOWARDS	0
369	10	-67.5	TOWARDS	1
370	10	-56.25	TOWARDS	1
371	10	-45	TOWARDS	0
372	10	67.5	AWAY	0
373	10	56.25	AWAY	0
374	10	45	AWAY	0
375	10	-67.5	AWAY	0
376	10	-56.25	AWAY	0
377	10	-45	AWAY	1
378	10	45	TOWARDS	1
379	10	56.25	TOWARDS	0
380	10	67.5	TOWARDS	1
381	10	-67.5	TOWARDS	1
382	10	-56.25	TOWARDS	1
383	10	-45	TOWARDS	1
384	10	67.5	AWAY	0
385	10	56.25	AWAY	0
386	10	45	AWAY	1
387	10	-67.5	AWAY	1
388	10	-56.25	AWAY	1
389	10	-45	AWAY	1
390	10	45	TOWARDS	0
391	10	56.25	TOWARDS	1
392	10	67.5	TOWARDS	1
393	10	-67.5	TOWARDS	0
394	10	-56.25	TOWARDS	1
395	10	-45	TOWARDS	0
396	10	67.5	AWAY	1
397	10	56.25	AWAY	0
398	10	45	AWAY	1
399	10	-67.5	AWAY	0
400	10	-56.25	AWAY	0
401	10	-45	AWAY	1
402	10	45	TOWARDS	0
403	10	56.25	TOWARDS	1
404	10	67.5	TOWARDS	1
405	10	-67.5	TOWARDS	1
406	10	-56.25	TOWARDS	1
407	10	-45	TOWARDS	1
408	10	67.5	AWAY	1
409	10	56.25	AWAY	1
410	10	45	AWAY	0
411	10	-67.5	AWAY	1
412	10	-56.25	AWAY	0
413	10	-45	AWAY	1
414	10	45	TOWARDS	1
415	10	56.25	TOWARDS	0
416	10	67.5	TOWARDS	0
417	10	-67.5	TOWARDS	1
418	10	-56.25	TOWARDS	1
419	10	-45	TOWARDS	1
420	10	67.5	AWAY	0
421	10	56.25	AWAY	0
422	10	45	AWAY	1
423	10	-67.5	AWAY	1
424	10	-56.25	AWAY	0
425	10	-45	AWAY	0
426	10	45	TOWARDS	1
427	10	56.25	TOWARDS	1
428	10	67.5	TOWARDS	1
429	10	-67.5	TOWARDS	1
430	10	-56.25	TOWARDS	1
431	10	-45	TOWARDS	1
432	10	67.5	AWAY	0
433	10	56.25	AWAY	0
434	10	45	AWAY	1
435	10	-67.5	AWAY	0
436	10	-56.25	AWAY	0
437	10	-45	AWAY	0
438	10	45	TOWARDS	1
439	10	56.25	TOWARDS	0
440	10	67.5	TOWARDS	1
441	10	-67.5	TOWARDS	1
442	10	-56.25	TOWARDS	1
443	10	-45	TOWARDS	1
444	10	67.5	AWAY	1
445	10	56.25	AWAY	0
446	10	45	AWAY	1
447	10	-67.5	AWAY	0
448	10	-56.25	AWAY	1
449	10	-45	AWAY	1
450	10	45	TOWARDS	1
451	10	56.25	TOWARDS	1
452	10	67.5	TOWARDS	0
453	10	-67.5	TOWARDS	0
454	10	-56.25	TOWARDS	0
455	10	-45	TOWARDS	0
456	10	67.5	AWAY	1
457	10	56.25	AWAY	1
458	10	45	AWAY	0
459	10	-67.5	AWAY	1
460	10	-56.25	AWAY	0
461	10	-45	AWAY	0
462	10	45	TOWARDS	1
463	10	56.25	TOWARDS	0
464	10	67.5	TOWARDS	1
465	10	-67.5	TOWARDS	0
466	10	-56.25	TOWARDS	1
467	10	-45	TOWARDS	0
468	10	67.5	AWAY	0
469	10	56.25	AWAY	0
470	10	45	AWAY	0
471	10	-67.5	AWAY	0
472	10	-56.25	AWAY	0
473	10	-45	AWAY	0
474	10	45	TOWARDS	1
475	10	56.25	TOWARDS	1
476	10	67.5	TOWARDS	1
477	10	-67.5	TOWARDS	1
478	10	-56.25	TOWARDS	1
479	10	-45	TOWARDS	1
480	11	67.5	AWAY	0
481	11	56.25	AWAY	0
482	11	45	AWAY	0
483	11	-67.5	AWAY	0
484	11	-56.25	AWAY	1
485	11	-45	AWAY	0
486	11	45	TOWARDS	1
487	11	56.25	TOWARDS	0
488	11	67.5	TOWARDS	0
489	11	-67.5	TOWARDS	0
490	11	-56.25	TOWARDS	1
491	11	-45	TOWARDS	1
492	11	67.5	AWAY	1
493	11	56.25	AWAY	0
494	11	45	AWAY	0
495	11	-67.5	AWAY	0
496	11	-56.25	AWAY	0
497	11	-45	AWAY	0
498	11	45	TOWARDS	0
499	11	56.25	TOWARDS	1
500	11	67.5	TOWARDS	1
501	11	-67.5	TOWARDS	0
502	11	-56.25	TOWARDS	0
503	11	-45	TOWARDS	0
504	11	67.5	AWAY	1
505	11	56.25	AWAY	0
506	11	45	AWAY	0
507	11	-67.5	AWAY	0
508	11	-56.25	AWAY	0
509	11	-45	AWAY	1
510	11	45	TOWARDS	1
511	11	56.25	TOWARDS	1
512	11	67.5	TOWARDS	1
513	11	-67.5	TOWARDS	0
514	11	-56.25	TOWARDS	0
515	11	-45	TOWARDS	1
516	11	67.5	AWAY	0
517	11	56.25	AWAY	0
518	11	45	AWAY	0
519	11	-67.5	AWAY	0
520	11	-56.25	AWAY	1
521	11	-45	AWAY	1
522	11	45	TOWARDS	0
523	11	56.25	TOWARDS	0
524	11	67.5	TOWARDS	0
525	11	-67.5	TOWARDS	1
526	11	-56.25	TOWARDS	0
527	11	-45	TOWARDS	0
528	11	67.5	AWAY	1
529	11	56.25	AWAY	0
530	11	45	AWAY	0
531	11	-67.5	AWAY	0
532	11	-56.25	AWAY	0
533	11	-45	AWAY	1
534	11	45	TOWARDS	1
535	11	56.25	TOWARDS	1
536	11	67.5	TOWARDS	0
537	11	-67.5	TOWARDS	1
538	11	-56.25	TOWARDS	0
539	11	-45	TOWARDS	0
540	11	67.5	AWAY	1
541	11	56.25	AWAY	0
542	11	45	AWAY	1
543	11	-67.5	AWAY	1
544	11	-56.25	AWAY	0
545	11	-45	AWAY	0
546	11	45	TOWARDS	1
547	11	56.25	TOWARDS	0
548	11	67.5	TOWARDS	1
549	11	-67.5	TOWARDS	1
550	11	-56.25	TOWARDS	0
551	11	-45	TOWARDS	0
552	11	67.5	AWAY	0
553	11	56.25	AWAY	0
554	11	45	AWAY	1
555	11	-67.5	AWAY	0
556	11	-56.25	AWAY	0
557	11	-45	AWAY	1
558	11	45	TOWARDS	0
559	11	56.25	TOWARDS	1
560	11	67.5	TOWARDS	1
561	11	-67.5	TOWARDS	0
562	11	-56.25	TOWARDS	0
563	11	-45	TOWARDS	0
564	11	67.5	AWAY	1
565	11	56.25	AWAY	0
566	11	45	AWAY	1
567	11	-67.5	AWAY	0
568	11	-56.25	AWAY	0
569	11	-45	AWAY	0
570	11	45	TOWARDS	0
571	11	56.25	TOWARDS	0
572	11	67.5	TOWARDS	1
573	11	-67.5	TOWARDS	1
574	11	-56.25	TOWARDS	1
575	11	-45	TOWARDS	1
576	11	67.5	AWAY	0
577	11	56.25	AWAY	0
578	11	45	AWAY	1
579	11	-67.5	AWAY	0
580	11	-56.25	AWAY	1
581	11	-45	AWAY	0
582	11	45	TOWARDS	1
583	11	56.25	TOWARDS	1
584	11	67.5	TOWARDS	1
585	11	-67.5	TOWARDS	0
586	11	-56.25	TOWARDS	1
587	11	-45	TOWARDS	0
588	11	67.5	AWAY	0
589	11	56.25	AWAY	0
590	11	45	AWAY	1
591	11	-67.5	AWAY	1
592	11	-56.25	AWAY	1
593	11	-45	AWAY	0
594	11	45	TOWARDS	0
595	11	56.25	TOWARDS	0
596	11	67.5	TOWARDS	0
597	11	-67.5	TOWARDS	0
598	11	-56.25	TOWARDS	0
599	11	-45	TOWARDS	0
600	11	67.5	AWAY	1
601	11	56.25	AWAY	1
602	11	45	AWAY	1
603	11	-67.5	AWAY	1
604	11	-56.25	AWAY	0
605	11	-45	AWAY	0
606	11	45	TOWARDS	0
607	11	56.25	TOWARDS	0
608	11	67.5	TOWARDS	1
609	11	-67.5	TOWARDS	1
610	11	-56.25	TOWARDS	1
611	11	-45	TOWARDS	1
612	11	67.5	AWAY	1
613	11	56.25	AWAY	1
614	11	45	AWAY	0
615	11	-67.5	AWAY	0
616	11	-56.25	AWAY	1
617	11	-45	AWAY	0
618	11	45	TOWARDS	1
619	11	56.25	TOWARDS	1
620	11	67.5	TOWARDS	0
621	11	-67.5	TOWARDS	0
622	11	-56.25	TOWARDS	1
623	11	-45	TOWARDS	0
624	11	67.5	AWAY	1
625	11	56.25	AWAY	0
626	11	45	AWAY	0
627	11	-67.5	AWAY	0
628	11	-56.25	AWAY	1
629	11	-45	AWAY	0
630	11	45	TOWARDS	1
631	11	56.25	TOWARDS	0
632	11	67.5	TOWARDS	1
633	11	-67.5	TOWARDS	1
634	11	-56.25	TOWARDS	0
635	11	-45	TOWARDS	0
636	11	67.5	AWAY	0
637	11	56.25	AWAY	0
638	11	45	AWAY	0
639	11	-67.5	AWAY	0
640	11	-56.25	AWAY	1
641	11	-45	AWAY	0
642	11	45	TOWARDS	0
643	11	56.25	TOWARDS	1
644	11	67.5	TOWARDS	0
645	11	-67.5	TOWARDS	1
646	11	-56.25	TOWARDS	0
647	11	-45	TOWARDS	1
648	11	67.5	AWAY	1
649	11	56.25	AWAY	0
650	11	45	AWAY	1
651	11	-67.5	AWAY	1
652	11	-56.25	AWAY	0
653	11	-45	AWAY	0
654	11	45	TOWARDS	1
655	11	56.25	TOWARDS	1
656	11	67.5	TOWARDS	1
657	11	-67.5	TOWARDS	0
658	11	-56.25	TOWARDS	1
659	11	-45	TOWARDS	0
660	11	67.5	AWAY	1
661	11	56.25	AWAY	1
662	11	45	AWAY	0
663	11	-67.5	AWAY	1
664	11	-56.25	AWAY	0
665	11	-45	AWAY	0
666	11	45	TOWARDS	1
667	11	56.25	TOWARDS	1
668	11	67.5	TOWARDS	0
669	11	-67.5	TOWARDS	0
670	11	-56.25	TOWARDS	0
671	11	-45	TOWARDS	1
672	11	67.5	AWAY	0
673	11	56.25	AWAY	1
674	11	45	AWAY	1
675	11	-67.5	AWAY	1
676	11	-56.25	AWAY	1
677	11	-45	AWAY	0
678	11	45	TOWARDS	1
679	11	56.25	TOWARDS	0
680	11	67.5	TOWARDS	1
681	11	-67.5	TOWARDS	0
682	11	-56.25	TOWARDS	0
683	11	-45	TOWARDS	1
684	11	67.5	AWAY	1
685	11	56.25	AWAY	0
686	11	45	AWAY	0
687	11	-67.5	AWAY	1
688	11	-56.25	AWAY	0
689	11	-45	AWAY	0
690	11	45	TOWARDS	0
691	11	56.25	TOWARDS	0
692	11	67.5	TOWARDS	0
693	11	-67.5	TOWARDS	0
694	11	-56.25	TOWARDS	1
695	11	-45	TOWARDS	1
696	11	67.5	AWAY	1
697	11	56.25	AWAY	0
698	11	45	AWAY	0
699	11	-67.5	AWAY	0
700	11	-56.25	AWAY	1
701	11	-45	AWAY	1
702	11	45	TOWARDS	0
703	11	56.25	TOWARDS	0
704	11	67.5	TOWARDS	0
705	11	-67.5	TOWARDS	1
706	11	-56.25	TOWARDS	1
707	11	-45	TOWARDS	1
708	11	67.5	AWAY	0
709	11	56.25	AWAY	0
710	11	45	AWAY	0
711	11	-67.5	AWAY	1
712	11	-56.25	AWAY	0
713	11	-45	AWAY	1
714	11	45	TOWARDS	1
715	11	56.25	TOWARDS	0
716	11	67.5	TOWARDS	0
717	11	-67.5	TOWARDS	1
718	11	-56.25	TOWARDS	1
719	11	-45	TOWARDS	1
720	12	67.5	AWAY	0
721	12	56.25	AWAY	0
722	12	45	AWAY	0
723	12	-67.5	AWAY	0
724	12	-56.25	AWAY	1
725	12	-45	AWAY	0
726	12	45	TOWARDS	1
727	12	56.25	TOWARDS	0
728	12	67.5	TOWARDS	0
729	12	-67.5	TOWARDS	0
730	12	-56.25	TOWARDS	0
731	12	-45	TOWARDS	0
732	12	67.5	AWAY	0
733	12	56.25	AWAY	0
734	12	45	AWAY	0
735	12	-67.5	AWAY	0
736	12	-56.25	AWAY	1
737	12	-45	AWAY	1
738	12	45	TOWARDS	0
739	12	56.25	TOWARDS	0
740	12	67.5	TOWARDS	1
741	12	-67.5	TOWARDS	1
742	12	-56.25	TOWARDS	0
743	12	-45	TOWARDS	1
744	12	67.5	AWAY	1
745	12	56.25	AWAY	0
746	12	45	AWAY	1
747	12	-67.5	AWAY	1
748	12	-56.25	AWAY	1
749	12	-45	AWAY	0
750	12	45	TOWARDS	1
751	12	56.25	TOWARDS	0
752	12	67.5	TOWARDS	1
753	12	-67.5	TOWARDS	1
754	12	-56.25	TOWARDS	1
755	12	-45	TOWARDS	0
756	12	67.5	AWAY	1
757	12	56.25	AWAY	0
758	12	45	AWAY	1
759	12	-67.5	AWAY	0
760	12	-56.25	AWAY	1
761	12	-45	AWAY	1
762	12	45	TOWARDS	1
763	12	56.25	TOWARDS	1
764	12	67.5	TOWARDS	1
765	12	-67.5	TOWARDS	0
766	12	-56.25	TOWARDS	1
767	12	-45	TOWARDS	1
768	12	67.5	AWAY	0
769	12	56.25	AWAY	0
770	12	45	AWAY	1
771	12	-67.5	AWAY	0
772	12	-56.25	AWAY	1
773	12	-45	AWAY	0
774	12	45	TOWARDS	1
775	12	56.25	TOWARDS	0
776	12	67.5	TOWARDS	0
777	12	-67.5	TOWARDS	0
778	12	-56.25	TOWARDS	0
779	12	-45	TOWARDS	1
780	12	67.5	AWAY	0
781	12	56.25	AWAY	0
782	12	45	AWAY	1
783	12	-67.5	AWAY	0
784	12	-56.25	AWAY	0
785	12	-45	AWAY	1
786	12	45	TOWARDS	0
787	12	56.25	TOWARDS	0
788	12	67.5	TOWARDS	0
789	12	-67.5	TOWARDS	0
790	12	-56.25	TOWARDS	1
791	12	-45	TOWARDS	1
792	12	67.5	AWAY	1
793	12	56.25	AWAY	0
794	12	45	AWAY	1
795	12	-67.5	AWAY	1
796	12	-56.25	AWAY	0
797	12	-45	AWAY	0
798	12	45	TOWARDS	0
799	12	56.25	TOWARDS	1
800	12	67.5	TOWARDS	1
801	12	-67.5	TOWARDS	1
802	12	-56.25	TOWARDS	1
803	12	-45	TOWARDS	1
804	12	67.5	AWAY	0
805	12	56.25	AWAY	0
806	12	45	AWAY	1
807	12	-67.5	AWAY	1
808	12	-56.25	AWAY	0
809	12	-45	AWAY	0
810	12	45	TOWARDS	0
811	12	56.25	TOWARDS	1
812	12	67.5	TOWARDS	0
813	12	-67.5	TOWARDS	0
814	12	-56.25	TOWARDS	0
815	12	-45	TOWARDS	0
816	12	67.5	AWAY	0
817	12	56.25	AWAY	1
818	12	45	AWAY	0
819	12	-67.5	AWAY	0
820	12	-56.25	AWAY	0
821	12	-45	AWAY	0
822	12	45	TOWARDS	0
823	12	56.25	TOWARDS	1
824	12	67.5	TOWARDS	0
825	12	-67.5	TOWARDS	0
826	12	-56.25	TOWARDS	0
827	12	-45	TOWARDS	1
828	12	67.5	AWAY	1
829	12	56.25	AWAY	0
830	12	45	AWAY	0
831	12	-67.5	AWAY	0
832	12	-56.25	AWAY	1
833	12	-45	AWAY	1
834	12	45	TOWARDS	0
835	12	56.25	TOWARDS	0
836	12	67.5	TOWARDS	1
837	12	-67.5	TOWARDS	1
838	12	-56.25	TOWARDS	0
839	12	-45	TOWARDS	0
840	12	67.5	AWAY	1
841	12	56.25	AWAY	1
842	12	45	AWAY	0
843	12	-67.5	AWAY	1
844	12	-56.25	AWAY	1
845	12	-45	AWAY	0
846	12	45	TOWARDS	1
847	12	56.25	TOWARDS	0
848	12	67.5	TOWARDS	0
849	12	-67.5	TOWARDS	1
850	12	-56.25	TOWARDS	0
851	12	-45	TOWARDS	0
852	12	67.5	AWAY	0
853	12	56.25	AWAY	1
854	12	45	AWAY	1
855	12	-67.5	AWAY	0
856	12	-56.25	AWAY	0
857	12	-45	AWAY	0
858	12	45	TOWARDS	1
859	12	56.25	TOWARDS	1
860	12	67.5	TOWARDS	0
861	12	-67.5	TOWARDS	1
862	12	-56.25	TOWARDS	0
863	12	-45	TOWARDS	1
864	12	67.5	AWAY	0
865	12	56.25	AWAY	0
866	12	45	AWAY	0
867	12	-67.5	AWAY	0
868	12	-56.25	AWAY	0
869	12	-45	AWAY	1
870	12	45	TOWARDS	1
871	12	56.25	TOWARDS	0
872	12	67.5	TOWARDS	0
873	12	-67.5	TOWARDS	0
874	12	-56.25	TOWARDS	0
875	12	-45	TOWARDS	0
876	12	67.5	AWAY	1
877	12	56.25	AWAY	0
878	12	45	AWAY	1
879	12	-67.5	AWAY	0
880	12	-56.25	AWAY	0
881	12	-45	AWAY	0
882	12	45	TOWARDS	0
883	12	56.25	TOWARDS	0
884	12	67.5	TOWARDS	1
885	12	-67.5	TOWARDS	0
886	12	-56.25	TOWARDS	0
887	12	-45	TOWARDS	0
888	12	67.5	AWAY	0
889	12	56.25	AWAY	0
890	12	45	AWAY	1
891	12	-67.5	AWAY	0
892	12	-56.25	AWAY	0
893	12	-45	AWAY	1
894	12	45	TOWARDS	0
895	12	56.25	TOWARDS	1
896	12	67.5	TOWARDS	1
897	12	-67.5	TOWARDS	1
898	12	-56.25	TOWARDS	0
899	12	-45	TOWARDS	1
900	12	67.5	AWAY	0
901	12	56.25	AWAY	1
902	12	45	AWAY	0
903	12	-67.5	AWAY	0
904	12	-56.25	AWAY	1
905	12	-45	AWAY	0
906	12	45	TOWARDS	1
907	12	56.25	TOWARDS	1
908	12	67.5	TOWARDS	0
909	12	-67.5	TOWARDS	1
910	12	-56.25	TOWARDS	0
911	12	-45	TOWARDS	0
912	12	67.5	AWAY	0
913	12	56.25	AWAY	1
914	12	45	AWAY	0
915	12	-67.5	AWAY	1
916	12	-56.25	AWAY	1
917	12	-45	AWAY	1
918	12	45	TOWARDS	1
919	12	56.25	TOWARDS	0
920	12	67.5	TOWARDS	1
921	12	-67.5	TOWARDS	1
922	12	-56.25	TOWARDS	1
923	12	-45	TOWARDS	1
924	12	67.5	AWAY	0
925	12	56.25	AWAY	1
926	12	45	AWAY	0
927	12	-67.5	AWAY	0
928	12	-56.25	AWAY	0
929	12	-45	AWAY	1
930	12	45	TOWARDS	1
931	12	56.25	TOWARDS	1
932	12	67.5	TOWARDS	0
933	12	-67.5	TOWARDS	0
934	12	-56.25	TOWARDS	0
935	12	-45	TOWARDS	0
936	12	67.5	AWAY	0
937	12	56.25	AWAY	0
938	12	45	AWAY	1
939	12	-67.5	AWAY	1
940	12	-56.25	AWAY	1
941	12	-45	AWAY	0
942	12	45	TOWARDS	0
943	12	56.25	TOWARDS	1
944	12	67.5	TOWARDS	1
945	12	-67.5	TOWARDS	0
946	12	-56.25	TOWARDS	0
947	12	-45	TOWARDS	1
948	12	67.5	AWAY	0
949	12	56.25	AWAY	0
950	12	45	AWAY	0
951	12	-67.5	AWAY	1
952	12	-56.25	AWAY	0
953	12	-45	AWAY	0
954	12	45	TOWARDS	1
955	12	56.25	TOWARDS	0
956	12	67.5	TOWARDS	0
957	12	-67.5	TOWARDS	1
958	12	-56.25	TOWARDS	0
959	12	-45	TOWARDS	1
1200	2	67.5	AWAY	1
1201	2	56.25	AWAY	0
1202	2	45	AWAY	1
1203	2	-67.5	AWAY	0
1204	2	-56.25	AWAY	1
1205	2	-45	AWAY	1
1206	2	45	TOWARDS	1
1207	2	56.25	TOWARDS	1
1208	2	67.5	TOWARDS	1
1209	2	-67.5	TOWARDS	0
1210	2	-56.25	TOWARDS	1
1211	2	-45	TOWARDS	1
1212	2	67.5	AWAY	0
1213	2	56.25	AWAY	0
1214	2	45	AWAY	0
1215	2	-67.5	AWAY	0
1216	2	-56.25	AWAY	0
1217	2	-45	AWAY	0
1218	2	45	TOWARDS	0
1219	2	56.25	TOWARDS	1
1220	2	67.5	TOWARDS	1
1221	2	-67.5	TOWARDS	1
1222	2	-56.25	TOWARDS	1
1223	2	-45	TOWARDS	1
1224	2	67.5	AWAY	0
1225	2	56.25	AWAY	1
1226	2	45	AWAY	0
1227	2	-67.5	AWAY	0
1228	2	-56.25	AWAY	0
1229	2	-45	AWAY	0
1230	2	45	TOWARDS	1
1231	2	56.25	TOWARDS	1
1232	2	67.5	TOWARDS	1
1233	2	-67.5	TOWARDS	1
1234	2	-56.25	TOWARDS	0
1235	2	-45	TOWARDS	1
1236	2	67.5	AWAY	1
1237	2	56.25	AWAY	1
1238	2	45	AWAY	1
1239	2	-67.5	AWAY	0
1240	2	-56.25	AWAY	0
1241	2	-45	AWAY	0
1242	2	45	TOWARDS	0
1243	2	56.25	TOWARDS	1
1244	2	67.5	TOWARDS	0
1245	2	-67.5	TOWARDS	0
1246	2	-56.25	TOWARDS	1
1247	2	-45	TOWARDS	0
1248	2	67.5	AWAY	0
1249	2	56.25	AWAY	1
1250	2	45	AWAY	0
1251	2	-67.5	AWAY	1
1252	2	-56.25	AWAY	0
1253	2	-45	AWAY	0
1254	2	45	TOWARDS	1
1255	2	56.25	TOWARDS	1
1256	2	67.5	TOWARDS	0
1257	2	-67.5	TOWARDS	1
1258	2	-56.25	TOWARDS	1
1259	2	-45	TOWARDS	0
1260	2	67.5	AWAY	0
1261	2	56.25	AWAY	0
1262	2	45	AWAY	1
1263	2	-67.5	AWAY	1
1264	2	-56.25	AWAY	0
1265	2	-45	AWAY	0
1266	2	45	TOWARDS	1
1267	2	56.25	TOWARDS	0
1268	2	67.5	TOWARDS	0
1269	2	-67.5	TOWARDS	1
1270	2	-56.25	TOWARDS	0
1271	2	-45	TOWARDS	0
1272	2	67.5	AWAY	0
1273	2	56.25	AWAY	1
1274	2	45	AWAY	0
1275	2	-67.5	AWAY	0
1276	2	-56.25	AWAY	0
1277	2	-45	AWAY	0
1278	2	45	TOWARDS	1
1279	2	56.25	TOWARDS	0
1280	2	67.5	TOWARDS	1
1281	2	-67.5	TOWARDS	1
1282	2	-56.25	TOWARDS	0
1283	2	-45	TOWARDS	0
1284	2	67.5	AWAY	0
1285	2	56.25	AWAY	1
1286	2	45	AWAY	1
1287	2	-67.5	AWAY	0
1288	2	-56.25	AWAY	0
1289	2	-45	AWAY	0
1290	2	45	TOWARDS	0
1291	2	56.25	TOWARDS	1
1292	2	67.5	TOWARDS	1
1293	2	-67.5	TOWARDS	1
1294	2	-56.25	TOWARDS	1
1295	2	-45	TOWARDS	1
1296	2	67.5	AWAY	0
1297	2	56.25	AWAY	0
1298	2	45	AWAY	1
1299	2	-67.5	AWAY	0
1300	2	-56.25	AWAY	1
1301	2	-45	AWAY	1
1302	2	45	TOWARDS	1
1303	2	56.25	TOWARDS	1
1304	2	67.5	TOWARDS	0
1305	2	-67.5	TOWARDS	1
1306	2	-56.25	TOWARDS	0
1307	2	-45	TOWARDS	0
1308	2	67.5	AWAY	0
1309	2	56.25	AWAY	0
1310	2	45	AWAY	0
1311	2	-67.5	AWAY	1
1312	2	-56.25	AWAY	0
1313	2	-45	AWAY	1
1314	2	45	TOWARDS	0
1315	2	56.25	TOWARDS	0
1316	2	67.5	TOWARDS	1
1317	2	-67.5	TOWARDS	1
1318	2	-56.25	TOWARDS	1
1319	2	-45	TOWARDS	1
1320	2	67.5	AWAY	0
1321	2	56.25	AWAY	0
1322	2	45	AWAY	0
1323	2	-67.5	AWAY	0
1324	2	-56.25	AWAY	1
1325	2	-45	AWAY	1
1326	2	45	TOWARDS	0
1327	2	56.25	TOWARDS	1
1328	2	67.5	TOWARDS	1
1329	2	-67.5	TOWARDS	1
1330	2	-56.25	TOWARDS	1
1331	2	-45	TOWARDS	1
1332	2	67.5	AWAY	1
1333	2	56.25	AWAY	1
1334	2	45	AWAY	1
1335	2	-67.5	AWAY	1
1336	2	-56.25	AWAY	1
1337	2	-45	AWAY	1
1338	2	45	TOWARDS	0
1339	2	56.25	TOWARDS	1
1340	2	67.5	TOWARDS	0
1341	2	-67.5	TOWARDS	0
1342	2	-56.25	TOWARDS	1
1343	2	-45	TOWARDS	0
1344	2	67.5	AWAY	1
1345	2	56.25	AWAY	1
1346	2	45	AWAY	0
1347	2	-67.5	AWAY	1
1348	2	-56.25	AWAY	0
1349	2	-45	AWAY	0
1350	2	45	TOWARDS	1
1351	2	56.25	TOWARDS	1
1352	2	67.5	TOWARDS	1
1353	2	-67.5	TOWARDS	0
1354	2	-56.25	TOWARDS	0
1355	2	-45	TOWARDS	1
1356	2	67.5	AWAY	1
1357	2	56.25	AWAY	0
1358	2	45	AWAY	0
1359	2	-67.5	AWAY	0
1360	2	-56.25	AWAY	1
1361	2	-45	AWAY	1
1362	2	45	TOWARDS	0
1363	2	56.25	TOWARDS	0
1364	2	67.5	TOWARDS	0
1365	2	-67.5	TOWARDS	0
1366	2	-56.25	TOWARDS	0
1367	2	-45	TOWARDS	1
1368	2	67.5	AWAY	0
1369	2	56.25	AWAY	1
1370	2	45	AWAY	0
1371	2	-67.5	AWAY	0
1372	2	-56.25	AWAY	0
1373	2	-45	AWAY	0
1374	2	45	TOWARDS	1
1375	2	56.25	TOWARDS	1
1376	2	67.5	TOWARDS	1
1377	2	-67.5	TOWARDS	0
1378	2	-56.25	TOWARDS	1
1379	2	-45	TOWARDS	1
1380	2	67.5	AWAY	1
1381	2	56.25	AWAY	1
1382	2	45	AWAY	1
1383	2	-67.5	AWAY	0
1384	2	-56.25	AWAY	1
1385	2	-45	AWAY	0
1386	2	45	TOWARDS	1
1387	2	56.25	TOWARDS	1
1388	2	67.5	TOWARDS	1
1389	2	-67.5	TOWARDS	0
1390	2	-56.25	TOWARDS	0
1391	2	-45	TOWARDS	1
1392	2	67.5	AWAY	0
1393	2	56.25	AWAY	0
1394	2	45	AWAY	0
1395	2	-67.5	AWAY	0
1396	2	-56.25	AWAY	0
1397	2	-45	AWAY	1
1398	2	45	TOWARDS	1
1399	2	56.25	TOWARDS	1
1400	2	67.5	TOWARDS	1
1401	2	-67.5	TOWARDS	1
1402	2	-56.25	TOWARDS	1
1403	2	-45	TOWARDS	1
1404	2	67.5	AWAY	0
1405	2	56.25	AWAY	0
1406	2	45	AWAY	1
1407	2	-67.5	AWAY	1
1408	2	-56.25	AWAY	0
1409	2	-45	AWAY	0
1410	2	45	TOWARDS	1
1411	2	56.25	TOWARDS	1
1412	2	67.5	TOWARDS	1
1413	2	-67.5	TOWARDS	0
1414	2	-56.25	TOWARDS	0
1415	2	-45	TOWARDS	0
1416	2	67.5	AWAY	0
1417	2	56.25	AWAY	0
1418	2	45	AWAY	0
1419	2	-67.5	AWAY	0
1420	2	-56.25	AWAY	0
1421	2	-45	AWAY	0
1422	2	45	TOWARDS	0
1423	2	56.25	TOWARDS	1
1424	2	67.5	TOWARDS	0
1425	2	-67.5	TOWARDS	1
1426	2	-56.25	TOWARDS	1
1427	2	-45	TOWARDS	1
1428	2	67.5	AWAY	0
1429	2	56.25	AWAY	0
1430	2	45	AWAY	1
1431	2	-67.5	AWAY	0
1432	2	-56.25	AWAY	0
1433	2	-45	AWAY	1
1434	2	45	TOWARDS	1
1435	2	56.25	TOWARDS	1
1436	2	67.5	TOWARDS	0
1437	2	-67.5	TOWARDS	1
1438	2	-56.25	TOWARDS	0
1439	2	-45	TOWARDS	1
1440	3	67.5	AWAY	1
1441	3	56.25	AWAY	0
1442	3	45	AWAY	1
1443	3	-67.5	AWAY	1
1444	3	-56.25	AWAY	1
1445	3	-45	AWAY	0
1446	3	45	TOWARDS	1
1447	3	56.25	TOWARDS	1
1448	3	67.5	TOWARDS	0
1449	3	-67.5	TOWARDS	1
1450	3	-56.25	TOWARDS	0
1451	3	-45	TOWARDS	0
1452	3	67.5	AWAY	0
1453	3	56.25	AWAY	1
1454	3	45	AWAY	1
1455	3	-67.5	AWAY	1
1456	3	-56.25	AWAY	0
1457	3	-45	AWAY	1
1458	3	45	TOWARDS	0
1459	3	56.25	TOWARDS	0
1460	3	67.5	TOWARDS	1
1461	3	-67.5	TOWARDS	1
1462	3	-56.25	TOWARDS	0
1463	3	-45	TOWARDS	1
1464	3	67.5	AWAY	1
1465	3	56.25	AWAY	0
1466	3	45	AWAY	0
1467	3	-67.5	AWAY	1
1468	3	-56.25	AWAY	0
1469	3	-45	AWAY	0
1470	3	45	TOWARDS	1
1471	3	56.25	TOWARDS	0
1472	3	67.5	TOWARDS	0
1473	3	-67.5	TOWARDS	0
1474	3	-56.25	TOWARDS	0
1475	3	-45	TOWARDS	1
1476	3	67.5	AWAY	0
1477	3	56.25	AWAY	1
1478	3	45	AWAY	0
1479	3	-67.5	AWAY	0
1480	3	-56.25	AWAY	0
1481	3	-45	AWAY	0
1482	3	45	TOWARDS	1
1483	3	56.25	TOWARDS	1
1484	3	67.5	TOWARDS	1
1485	3	-67.5	TOWARDS	1
1486	3	-56.25	TOWARDS	1
1487	3	-45	TOWARDS	1
1488	3	67.5	AWAY	0
1489	3	56.25	AWAY	0
1490	3	45	AWAY	0
1491	3	-67.5	AWAY	0
1492	3	-56.25	AWAY	0
1493	3	-45	AWAY	0
1494	3	45	TOWARDS	1
1495	3	56.25	TOWARDS	1
1496	3	67.5	TOWARDS	1
1497	3	-67.5	TOWARDS	1
1498	3	-56.25	TOWARDS	1
1499	3	-45	TOWARDS	0
1500	3	67.5	AWAY	1
1501	3	56.25	AWAY	1
1502	3	45	AWAY	1
1503	3	-67.5	AWAY	1
1504	3	-56.25	AWAY	1
1505	3	-45	AWAY	1
1506	3	45	TOWARDS	0
1507	3	56.25	TOWARDS	0
1508	3	67.5	TOWARDS	0
1509	3	-67.5	TOWARDS	0
1510	3	-56.25	TOWARDS	0
1511	3	-45	TOWARDS	0
1512	3	67.5	AWAY	1
1513	3	56.25	AWAY	1
1514	3	45	AWAY	1
1515	3	-67.5	AWAY	0
1516	3	-56.25	AWAY	1
1517	3	-45	AWAY	0
1518	3	45	TOWARDS	1
1519	3	56.25	TOWARDS	1
1520	3	67.5	TOWARDS	0
1521	3	-67.5	TOWARDS	0
1522	3	-56.25	TOWARDS	0
1523	3	-45	TOWARDS	0
1524	3	67.5	AWAY	1
1525	3	56.25	AWAY	1
1526	3	45	AWAY	0
1527	3	-67.5	AWAY	1
1528	3	-56.25	AWAY	0
1529	3	-45	AWAY	1
1530	3	45	TOWARDS	1
1531	3	56.25	TOWARDS	1
1532	3	67.5	TOWARDS	0
1533	3	-67.5	TOWARDS	0
1534	3	-56.25	TOWARDS	1
1535	3	-45	TOWARDS	1
1536	3	67.5	AWAY	1
1537	3	56.25	AWAY	0
1538	3	45	AWAY	0
1539	3	-67.5	AWAY	0
1540	3	-56.25	AWAY	0
1541	3	-45	AWAY	0
1542	3	45	TOWARDS	1
1543	3	56.25	TOWARDS	1
1544	3	67.5	TOWARDS	1
1545	3	-67.5	TOWARDS	0
1546	3	-56.25	TOWARDS	1
1547	3	-45	TOWARDS	1
1548	3	67.5	AWAY	1
1549	3	56.25	AWAY	0
1550	3	45	AWAY	1
1551	3	-67.5	AWAY	0
1552	3	-56.25	AWAY	1
1553	3	-45	AWAY	1
1554	3	45	TOWARDS	1
1555	3	56.25	TOWARDS	1
1556	3	67.5	TOWARDS	1
1557	3	-67.5	TOWARDS	0
1558	3	-56.25	TOWARDS	0
1559	3	-45	TOWARDS	0
1560	3	67.5	AWAY	1
1561	3	56.25	AWAY	0
1562	3	45	AWAY	0
1563	3	-67.5	AWAY	0
1564	3	-56.25	AWAY	1
1565	3	-45	AWAY	0
1566	3	45	TOWARDS	1
1567	3	56.25	TOWARDS	0
1568	3	67.5	TOWARDS	1
1569	3	-67.5	TOWARDS	1
1570	3	-56.25	TOWARDS	1
1571	3	-45	TOWARDS	1
1572	3	67.5	AWAY	1
1573	3	56.25	AWAY	1
1574	3	45	AWAY	0
1575	3	-67.5	AWAY	0
1576	3	-56.25	AWAY	1
1577	3	-45	AWAY	0
1578	3	45	TOWARDS	1
1579	3	56.25	TOWARDS	1
1580	3	67.5	TOWARDS	1
1581	3	-67.5	TOWARDS	0
1582	3	-56.25	TOWARDS	1
1583	3	-45	TOWARDS	1
1584	3	67.5	AWAY	0
1585	3	56.25	AWAY	0
1586	3	45	AWAY	0
1587	3	-67.5	AWAY	0
1588	3	-56.25	AWAY	0
1589	3	-45	AWAY	0
1590	3	45	TOWARDS	1
1591	3	56.25	TOWARDS	1
1592	3	67.5	TOWARDS	1
1593	3	-67.5	TOWARDS	0
1594	3	-56.25	TOWARDS	1
1595	3	-45	TOWARDS	1
1596	3	67.5	AWAY	1
1597	3	56.25	AWAY	0
1598	3	45	AWAY	0
1599	3	-67.5	AWAY	0
1600	3	-56.25	AWAY	0
1601	3	-45	AWAY	0
1602	3	45	TOWARDS	1
1603	3	56.25	TOWARDS	1
1604	3	67.5	TOWARDS	1
1605	3	-67.5	TOWARDS	0
1606	3	-56.25	TOWARDS	1
1607	3	-45	TOWARDS	1
1608	3	67.5	AWAY	0
1609	3	56.25	AWAY	0
1610	3	45	AWAY	0
1611	3	-67.5	AWAY	0
1612	3	-56.25	AWAY	0
1613	3	-45	AWAY	0
1614	3	45	TOWARDS	1
1615	3	56.25	TOWARDS	1
1616	3	67.5	TOWARDS	1
1617	3	-67.5	TOWARDS	0
1618	3	-56.25	TOWARDS	0
1619	3	-45	TOWARDS	1
1620	3	67.5	AWAY	1
1621	3	56.25	AWAY	0
1622	3	45	AWAY	0
1623	3	-67.5	AWAY	0
1624	3	-56.25	AWAY	0
1625	3	-45	AWAY	0
1626	3	45	TOWARDS	1
1627	3	56.25	TOWARDS	1
1628	3	67.5	TOWARDS	1
1629	3	-67.5	TOWARDS	0
1630	3	-56.25	TOWARDS	0
1631	3	-45	TOWARDS	1
1632	3	67.5	AWAY	0
1633	3	56.25	AWAY	0
1634	3	45	AWAY	0
1635	3	-67.5	AWAY	0
1636	3	-56.25	AWAY	0
1637	3	-45	AWAY	0
1638	3	45	TOWARDS	1
1639	3	56.25	TOWARDS	1
1640	3	67.5	TOWARDS	1
1641	3	-67.5	TOWARDS	0
1642	3	-56.25	TOWARDS	0
1643	3	-45	TOWARDS	1
1644	3	67.5	AWAY	1
1645	3	56.25	AWAY	0
1646	3	45	AWAY	0
1647	3	-67.5	AWAY	1
1648	3	-56.25	AWAY	0
1649	3	-45	AWAY	0
1650	3	45	TOWARDS	1
1651	3	56.25	TOWARDS	1
1652	3	67.5	TOWARDS	1
1653	3	-67.5	TOWARDS	0
1654	3	-56.25	TOWARDS	0
1655	3	-45	TOWARDS	1
1656	3	67.5	AWAY	1
1657	3	56.25	AWAY	1
1658	3	45	AWAY	0
1659	3	-67.5	AWAY	0
1660	3	-56.25	AWAY	0
1661	3	-45	AWAY	0
1662	3	45	TOWARDS	1
1663	3	56.25	TOWARDS	1
1664	3	67.5	TOWARDS	1
1665	3	-67.5	TOWARDS	0
1666	3	-56.25	TOWARDS	0
1667	3	-45	TOWARDS	1
1668	3	67.5	AWAY	0
1669	3	56.25	AWAY	0
1670	3	45	AWAY	0
1671	3	-67.5	AWAY	0
1672	3	-56.25	AWAY	0
1673	3	-45	AWAY	0
1674	3	45	TOWARDS	1
1675	3	56.25	TOWARDS	1
1676	3	67.5	TOWARDS	1
1677	3	-67.5	TOWARDS	0
1678	3	-56.25	TOWARDS	1
1679	3	-45	TOWARDS	1
1680	4	67.5	AWAY	0
1681	4	56.25	AWAY	0
1682	4	45	AWAY	0
1683	4	-67.5	AWAY	0
1684	4	-56.25	AWAY	0
1685	4	-45	AWAY	0
1686	4	45	TOWARDS	1
1687	4	56.25	TOWARDS	1
1688	4	67.5	TOWARDS	1
1689	4	-67.5	TOWARDS	1
1690	4	-56.25	TOWARDS	1
1691	4	-45	TOWARDS	1
1692	4	67.5	AWAY	0
1693	4	56.25	AWAY	0
1694	4	45	AWAY	0
1695	4	-67.5	AWAY	0
1696	4	-56.25	AWAY	0
1697	4	-45	AWAY	0
1698	4	45	TOWARDS	1
1699	4	56.25	TOWARDS	1
1700	4	67.5	TOWARDS	1
1701	4	-67.5	TOWARDS	1
1702	4	-56.25	TOWARDS	1
1703	4	-45	TOWARDS	1
1704	4	67.5	AWAY	1
1705	4	56.25	AWAY	0
1706	4	45	AWAY	0
1707	4	-67.5	AWAY	1
1708	4	-56.25	AWAY	0
1709	4	-45	AWAY	0
1710	4	45	TOWARDS	1
1711	4	56.25	TOWARDS	1
1712	4	67.5	TOWARDS	1
1713	4	-67.5	TOWARDS	1
1714	4	-56.25	TOWARDS	0
1715	4	-45	TOWARDS	1
1716	4	67.5	AWAY	0
1717	4	56.25	AWAY	0
1718	4	45	AWAY	0
1719	4	-67.5	AWAY	0
1720	4	-56.25	AWAY	0
1721	4	-45	AWAY	0
1722	4	45	TOWARDS	1
1723	4	56.25	TOWARDS	1
1724	4	67.5	TOWARDS	1
1725	4	-67.5	TOWARDS	1
1726	4	-56.25	TOWARDS	1
1727	4	-45	TOWARDS	1
1728	4	67.5	AWAY	0
1729	4	56.25	AWAY	0
1730	4	45	AWAY	0
1731	4	-67.5	AWAY	0
1732	4	-56.25	AWAY	0
1733	4	-45	AWAY	0
1734	4	45	TOWARDS	1
1735	4	56.25	TOWARDS	1
1736	4	67.5	TOWARDS	1
1737	4	-67.5	TOWARDS	1
1738	4	-56.25	TOWARDS	1
1739	4	-45	TOWARDS	1
1740	4	67.5	AWAY	0
1741	4	56.25	AWAY	0
1742	4	45	AWAY	1
1743	4	-67.5	AWAY	0
1744	4	-56.25	AWAY	1
1745	4	-45	AWAY	0
1746	4	45	TOWARDS	0
1747	4	56.25	TOWARDS	0
1748	4	67.5	TOWARDS	1
1749	4	-67.5	TOWARDS	0
1750	4	-56.25	TOWARDS	0
1751	4	-45	TOWARDS	0
1752	4	67.5	AWAY	0
1753	4	56.25	AWAY	0
1754	4	45	AWAY	1
1755	4	-67.5	AWAY	0
1756	4	-56.25	AWAY	0
1757	4	-45	AWAY	0
1758	4	45	TOWARDS	1
1759	4	56.25	TOWARDS	1
1760	4	67.5	TOWARDS	0
1761	4	-67.5	TOWARDS	1
1762	4	-56.25	TOWARDS	0
1763	4	-45	TOWARDS	1
1764	4	67.5	AWAY	0
1765	4	56.25	AWAY	0
1766	4	45	AWAY	0
1767	4	-67.5	AWAY	0
1768	4	-56.25	AWAY	0
1769	4	-45	AWAY	0
1770	4	45	TOWARDS	1
1771	4	56.25	TOWARDS	1
1772	4	67.5	TOWARDS	1
1773	4	-67.5	TOWARDS	1
1774	4	-56.25	TOWARDS	1
1775	4	-45	TOWARDS	1
1776	4	67.5	AWAY	1
1777	4	56.25	AWAY	1
1778	4	45	AWAY	0
1779	4	-67.5	AWAY	0
1780	4	-56.25	AWAY	1
1781	4	-45	AWAY	1
1782	4	45	TOWARDS	0
1783	4	56.25	TOWARDS	0
1784	4	67.5	TOWARDS	0
1785	4	-67.5	TOWARDS	1
1786	4	-56.25	TOWARDS	1
1787	4	-45	TOWARDS	0
1788	4	67.5	AWAY	1
1789	4	56.25	AWAY	1
1790	4	45	AWAY	0
1791	4	-67.5	AWAY	1
1792	4	-56.25	AWAY	1
1793	4	-45	AWAY	1
1794	4	45	TOWARDS	0
1795	4	56.25	TOWARDS	0
1796	4	67.5	TOWARDS	0
1797	4	-67.5	TOWARDS	0
1798	4	-56.25	TOWARDS	0
1799	4	-45	TOWARDS	0
1800	4	67.5	AWAY	0
1801	4	56.25	AWAY	0
1802	4	45	AWAY	0
1803	4	-67.5	AWAY	0
1804	4	-56.25	AWAY	0
1805	4	-45	AWAY	0
1806	4	45	TOWARDS	1
1807	4	56.25	TOWARDS	1
1808	4	67.5	TOWARDS	1
1809	4	-67.5	TOWARDS	1
1810	4	-56.25	TOWARDS	1
1811	4	-45	TOWARDS	1
1812	4	67.5	AWAY	0
1813	4	56.25	AWAY	1
1814	4	45	AWAY	0
1815	4	-67.5	AWAY	0
1816	4	-56.25	AWAY	1
1817	4	-45	AWAY	1
1818	4	45	TOWARDS	1
1819	4	56.25	TOWARDS	1
1820	4	67.5	TOWARDS	1
1821	4	-67.5	TOWARDS	1
1822	4	-56.25	TOWARDS	0
1823	4	-45	TOWARDS	1
1824	4	67.5	AWAY	0
1825	4	56.25	AWAY	0
1826	4	45	AWAY	0
1827	4	-67.5	AWAY	0
1828	4	-56.25	AWAY	0
1829	4	-45	AWAY	0
1830	4	45	TOWARDS	1
1831	4	56.25	TOWARDS	1
1832	4	67.5	TOWARDS	1
1833	4	-67.5	TOWARDS	1
1834	4	-56.25	TOWARDS	1
1835	4	-45	TOWARDS	1
1836	4	67.5	AWAY	0
1837	4	56.25	AWAY	0
1838	4	45	AWAY	0
1839	4	-67.5	AWAY	0
1840	4	-56.25	AWAY	0
1841	4	-45	AWAY	0
1842	4	45	TOWARDS	1
1843	4	56.25	TOWARDS	1
1844	4	67.5	TOWARDS	1
1845	4	-67.5	TOWARDS	1
1846	4	-56.25	TOWARDS	1
1847	4	-45	TOWARDS	1
1848	4	67.5	AWAY	0
1849	4	56.25	AWAY	1
1850	4	45	AWAY	0
1851	4	-67.5	AWAY	0
1852	4	-56.25	AWAY	0
1853	4	-45	AWAY	0
1854	4	45	TOWARDS	0
1855	4	56.25	TOWARDS	1
1856	4	67.5	TOWARDS	1
1857	4	-67.5	TOWARDS	1
1858	4	-56.25	TOWARDS	1
1859	4	-45	TOWARDS	1
1860	4	67.5	AWAY	0
1861	4	56.25	AWAY	1
1862	4	45	AWAY	1
1863	4	-67.5	AWAY	0
1864	4	-56.25	AWAY	0
1865	4	-45	AWAY	0
1866	4	45	TOWARDS	0
1867	4	56.25	TOWARDS	0
1868	4	67.5	TOWARDS	0
1869	4	-67.5	TOWARDS	0
1870	4	-56.25	TOWARDS	0
1871	4	-45	TOWARDS	0
1872	4	67.5	AWAY	0
1873	4	56.25	AWAY	0
1874	4	45	AWAY	1
1875	4	-67.5	AWAY	1
1876	4	-56.25	AWAY	0
1877	4	-45	AWAY	0
1878	4	45	TOWARDS	0
1879	4	56.25	TOWARDS	1
1880	4	67.5	TOWARDS	1
1881	4	-67.5	TOWARDS	0
1882	4	-56.25	TOWARDS	1
1883	4	-45	TOWARDS	1
1884	4	67.5	AWAY	1
1885	4	56.25	AWAY	0
1886	4	45	AWAY	0
1887	4	-67.5	AWAY	0
1888	4	-56.25	AWAY	0
1889	4	-45	AWAY	0
1890	4	45	TOWARDS	1
1891	4	56.25	TOWARDS	1
1892	4	67.5	TOWARDS	0
1893	4	-67.5	TOWARDS	0
1894	4	-56.25	TOWARDS	0
1895	4	-45	TOWARDS	1
1896	4	67.5	AWAY	0
1897	4	56.25	AWAY	0
1898	4	45	AWAY	0
1899	4	-67.5	AWAY	1
1900	4	-56.25	AWAY	1
1901	4	-45	AWAY	0
1902	4	45	TOWARDS	1
1903	4	56.25	TOWARDS	1
1904	4	67.5	TOWARDS	0
1905	4	-67.5	TOWARDS	1
1906	4	-56.25	TOWARDS	1
1907	4	-45	TOWARDS	1
1908	4	67.5	AWAY	0
1909	4	56.25	AWAY	0
1910	4	45	AWAY	1
1911	4	-67.5	AWAY	1
1912	4	-56.25	AWAY	0
1913	4	-45	AWAY	0
1914	4	45	TOWARDS	1
1915	4	56.25	TOWARDS	1
1916	4	67.5	TOWARDS	1
1917	4	-67.5	TOWARDS	1
1918	4	-56.25	TOWARDS	1
1919	4	-45	TOWARDS	1
1920	5	67.5	AWAY	0
1921	5	56.25	AWAY	0
1922	5	45	AWAY	0
1923	5	-67.5	AWAY	0
1924	5	-56.25	AWAY	0
1925	5	-45	AWAY	0
1926	5	45	TOWARDS	1
1927	5	56.25	TOWARDS	1
1928	5	67.5	TOWARDS	1
1929	5	-67.5	TOWARDS	1
1930	5	-56.25	TOWARDS	1
1931	5	-45	TOWARDS	1
1932	5	67.5	AWAY	0
1933	5	56.25	AWAY	0
1934	5	45	AWAY	0
1935	5	-67.5	AWAY	0
1936	5	-56.25	AWAY	0
1937	5	-45	AWAY	0
1938	5	45	TOWARDS	1
1939	5	56.25	TOWARDS	1
1940	5	67.5	TOWARDS	1
1941	5	-67.5	TOWARDS	1
1942	5	-56.25	TOWARDS	1
1943	5	-45	TOWARDS	1
1944	5	67.5	AWAY	0
1945	5	56.25	AWAY	0
1946	5	45	AWAY	0
1947	5	-67.5	AWAY	0
1948	5	-56.25	AWAY	0
1949	5	-45	AWAY	0
1950	5	45	TOWARDS	1
1951	5	56.25	TOWARDS	1
1952	5	67.5	TOWARDS	1
1953	5	-67.5	TOWARDS	1
1954	5	-56.25	TOWARDS	1
1955	5	-45	TOWARDS	1
1956	5	67.5	AWAY	0
1957	5	56.25	AWAY	0
1958	5	45	AWAY	0
1959	5	-67.5	AWAY	0
1960	5	-56.25	AWAY	0
1961	5	-45	AWAY	0
1962	5	45	TOWARDS	1
1963	5	56.25	TOWARDS	1
1964	5	67.5	TOWARDS	1
1965	5	-67.5	TOWARDS	1
1966	5	-56.25	TOWARDS	1
1967	5	-45	TOWARDS	1
1968	5	67.5	AWAY	0
1969	5	56.25	AWAY	0
1970	5	45	AWAY	0
1971	5	-67.5	AWAY	0
1972	5	-56.25	AWAY	0
1973	5	-45	AWAY	0
1974	5	45	TOWARDS	1
1975	5	56.25	TOWARDS	1
1976	5	67.5	TOWARDS	1
1977	5	-67.5	TOWARDS	1
1978	5	-56.25	TOWARDS	1
1979	5	-45	TOWARDS	1
1980	5	67.5	AWAY	0
1981	5	56.25	AWAY	0
1982	5	45	AWAY	0
1983	5	-67.5	AWAY	0
1984	5	-56.25	AWAY	0
1985	5	-45	AWAY	0
1986	5	45	TOWARDS	1
1987	5	56.25	TOWARDS	1
1988	5	67.5	TOWARDS	1
1989	5	-67.5	TOWARDS	1
1990	5	-56.25	TOWARDS	1
1991	5	-45	TOWARDS	1
1992	5	67.5	AWAY	0
1993	5	56.25	AWAY	0
1994	5	45	AWAY	0
1995	5	-67.5	AWAY	1
1996	5	-56.25	AWAY	0
1997	5	-45	AWAY	0
1998	5	45	TOWARDS	1
1999	5	56.25	TOWARDS	1
2000	5	67.5	TOWARDS	1
2001	5	-67.5	TOWARDS	1
2002	5	-56.25	TOWARDS	1
2003	5	-45	TOWARDS	1
2004	5	67.5	AWAY	0
2005	5	56.25	AWAY	0
2006	5	45	AWAY	0
2007	5	-67.5	AWAY	0
2008	5	-56.25	AWAY	0
2009	5	-45	AWAY	0
2010	5	45	TOWARDS	1
2011	5	56.25	TOWARDS	1
2012	5	67.5	TOWARDS	1
2013	5	-67.5	TOWARDS	1
2014	5	-56.25	TOWARDS	1
2015	5	-45	TOWARDS	1
2016	5	67.5	AWAY	0
2017	5	56.25	AWAY	0
2018	5	45	AWAY	0
2019	5	-67.5	AWAY	0
2020	5	-56.25	AWAY	0
2021	5	-45	AWAY	0
2022	5	45	TOWARDS	1
2023	5	56.25	TOWARDS	1
2024	5	67.5	TOWARDS	1
2025	5	-67.5	TOWARDS	1
2026	5	-56.25	TOWARDS	1
2027	5	-45	TOWARDS	1
2028	5	67.5	AWAY	0
2029	5	56.25	AWAY	0
2030	5	45	AWAY	0
2031	5	-67.5	AWAY	0
2032	5	-56.25	AWAY	0
2033	5	-45	AWAY	0
2034	5	45	TOWARDS	1
2035	5	56.25	TOWARDS	1
2036	5	67.5	TOWARDS	1
2037	5	-67.5	TOWARDS	1
2038	5	-56.25	TOWARDS	1
2039	5	-45	TOWARDS	1
2040	5	67.5	AWAY	0
2041	5	56.25	AWAY	0
2042	5	45	AWAY	0
2043	5	-67.5	AWAY	0
2044	5	-56.25	AWAY	0
2045	5	-45	AWAY	0
2046	5	45	TOWARDS	1
2047	5	56.25	TOWARDS	1
2048	5	67.5	TOWARDS	1
2049	5	-67.5	TOWARDS	1
2050	5	-56.25	TOWARDS	1
2051	5	-45	TOWARDS	1
2052	5	67.5	AWAY	0
2053	5	56.25	AWAY	1
2054	5	45	AWAY	0
2055	5	-67.5	AWAY	0
2056	5	-56.25	AWAY	0
2057	5	-45	AWAY	0
2058	5	45	TOWARDS	1
2059	5	56.25	TOWARDS	1
2060	5	67.5	TOWARDS	1
2061	5	-67.5	TOWARDS	0
2062	5	-56.25	TOWARDS	1
2063	5	-45	TOWARDS	1
2064	5	67.5	AWAY	1
2065	5	56.25	AWAY	1
2066	5	45	AWAY	0
2067	5	-67.5	AWAY	1
2068	5	-56.25	AWAY	1
2069	5	-45	AWAY	1
2070	5	45	TOWARDS	0
2071	5	56.25	TOWARDS	0
2072	5	67.5	TOWARDS	1
2073	5	-67.5	TOWARDS	0
2074	5	-56.25	TOWARDS	1
2075	5	-45	TOWARDS	1
2076	5	67.5	AWAY	1
2077	5	56.25	AWAY	1
2078	5	45	AWAY	0
2079	5	-67.5	AWAY	0
2080	5	-56.25	AWAY	1
2081	5	-45	AWAY	1
2082	5	45	TOWARDS	0
2083	5	56.25	TOWARDS	0
2084	5	67.5	TOWARDS	0
2085	5	-67.5	TOWARDS	0
2086	5	-56.25	TOWARDS	0
2087	5	-45	TOWARDS	0
2088	5	67.5	AWAY	0
2089	5	56.25	AWAY	0
2090	5	45	AWAY	0
2091	5	-67.5	AWAY	0
2092	5	-56.25	AWAY	0
2093	5	-45	AWAY	0
2094	5	45	TOWARDS	1
2095	5	56.25	TOWARDS	1
2096	5	67.5	TOWARDS	1
2097	5	-67.5	TOWARDS	1
2098	5	-56.25	TOWARDS	1
2099	5	-45	TOWARDS	1
2100	5	67.5	AWAY	0
2101	5	56.25	AWAY	0
2102	5	45	AWAY	0
2103	5	-67.5	AWAY	0
2104	5	-56.25	AWAY	0
2105	5	-45	AWAY	0
2106	5	45	TOWARDS	1
2107	5	56.25	TOWARDS	1
2108	5	67.5	TOWARDS	1
2109	5	-67.5	TOWARDS	1
2110	5	-56.25	TOWARDS	1
2111	5	-45	TOWARDS	1
2112	5	67.5	AWAY	0
2113	5	56.25	AWAY	0
2114	5	45	AWAY	0
2115	5	-67.5	AWAY	0
2116	5	-56.25	AWAY	0
2117	5	-45	AWAY	0
2118	5	45	TOWARDS	1
2119	5	56.25	TOWARDS	1
2120	5	67.5	TOWARDS	1
2121	5	-67.5	TOWARDS	1
2122	5	-56.25	TOWARDS	1
2123	5	-45	TOWARDS	1
2124	5	67.5	AWAY	0
2125	5	56.25	AWAY	0
2126	5	45	AWAY	0
2127	5	-67.5	AWAY	0
2128	5	-56.25	AWAY	0
2129	5	-45	AWAY	0
2130	5	45	TOWARDS	1
2131	5	56.25	TOWARDS	1
2132	5	67.5	TOWARDS	1
2133	5	-67.5	TOWARDS	1
2134	5	-56.25	TOWARDS	1
2135	5	-45	TOWARDS	1
2136	5	67.5	AWAY	0
2137	5	56.25	AWAY	0
2138	5	45	AWAY	0
2139	5	-67.5	AWAY	0
2140	5	-56.25	AWAY	0
2141	5	-45	AWAY	0
2142	5	45	TOWARDS	1
2143	5	56.25	TOWARDS	1
2144	5	67.5	TOWARDS	1
2145	5	-67.5	TOWARDS	1
2146	5	-56.25	TOWARDS	1
2147	5	-45	TOWARDS	1
2148	5	67.5	AWAY	0
2149	5	56.25	AWAY	0
2150	5	45	AWAY	0
2151	5	-67.5	AWAY	0
2152	5	-56.25	AWAY	0
2153	5	-45	AWAY	0
2154	5	45	TOWARDS	1
2155	5	56.25	TOWARDS	1
2156	5	67.5	TOWARDS	1
2157	5	-67.5	TOWARDS	1
2158	5	-56.25	TOWARDS	1
2159	5	-45	TOWARDS	1
2160	6	67.5	AWAY	0
2161	6	56.25	AWAY	1
2162	6	45	AWAY	0
2163	6	-67.5	AWAY	0
2164	6	-56.25	AWAY	0
2165	6	-45	AWAY	0
2166	6	45	TOWARDS	1
2167	6	56.25	TOWARDS	0
2168	6	67.5	TOWARDS	0
2169	6	-67.5	TOWARDS	0
2170	6	-56.25	TOWARDS	1
2171	6	-45	TOWARDS	1
2172	6	67.5	AWAY	0
2173	6	56.25	AWAY	1
2174	6	45	AWAY	0
2175	6	-67.5	AWAY	0
2176	6	-56.25	AWAY	0
2177	6	-45	AWAY	1
2178	6	45	TOWARDS	1
2179	6	56.25	TOWARDS	0
2180	6	67.5	TOWARDS	1
2181	6	-67.5	TOWARDS	1
2182	6	-56.25	TOWARDS	1
2183	6	-45	TOWARDS	0
2184	6	67.5	AWAY	1
2185	6	56.25	AWAY	0
2186	6	45	AWAY	1
2187	6	-67.5	AWAY	0
2188	6	-56.25	AWAY	0
2189	6	-45	AWAY	1
2190	6	45	TOWARDS	1
2191	6	56.25	TOWARDS	1
2192	6	67.5	TOWARDS	1
2193	6	-67.5	TOWARDS	1
2194	6	-56.25	TOWARDS	1
2195	6	-45	TOWARDS	1
2196	6	67.5	AWAY	0
2197	6	56.25	AWAY	1
2198	6	45	AWAY	1
2199	6	-67.5	AWAY	1
2200	6	-56.25	AWAY	1
2201	6	-45	AWAY	1
2202	6	45	TOWARDS	1
2203	6	56.25	TOWARDS	0
2204	6	67.5	TOWARDS	1
2205	6	-67.5	TOWARDS	0
2206	6	-56.25	TOWARDS	1
2207	6	-45	TOWARDS	1
2208	6	67.5	AWAY	0
2209	6	56.25	AWAY	0
2210	6	45	AWAY	1
2211	6	-67.5	AWAY	1
2212	6	-56.25	AWAY	1
2213	6	-45	AWAY	1
2214	6	45	TOWARDS	1
2215	6	56.25	TOWARDS	1
2216	6	67.5	TOWARDS	0
2217	6	-67.5	TOWARDS	1
2218	6	-56.25	TOWARDS	1
2219	6	-45	TOWARDS	1
2220	6	67.5	AWAY	0
2221	6	56.25	AWAY	0
2222	6	45	AWAY	0
2223	6	-67.5	AWAY	1
2224	6	-56.25	AWAY	0
2225	6	-45	AWAY	0
2226	6	45	TOWARDS	0
2227	6	56.25	TOWARDS	1
2228	6	67.5	TOWARDS	0
2229	6	-67.5	TOWARDS	0
2230	6	-56.25	TOWARDS	1
2231	6	-45	TOWARDS	1
2232	6	67.5	AWAY	1
2233	6	56.25	AWAY	0
2234	6	45	AWAY	1
2235	6	-67.5	AWAY	1
2236	6	-56.25	AWAY	0
2237	6	-45	AWAY	0
2238	6	45	TOWARDS	1
2239	6	56.25	TOWARDS	1
[truncated: 880 more rows]
